# Supplementary material for: Untargeted plasma metabolomic fingerprinting highlights several biomarkers for the diagnosis and prognosis of coronavirus disease 19
Source: Front Med (Lausanne). 2022 Sep 29;9:995069. doi: 10.3389/fmed.2022.995069 (PMC9556858; doi:10.3389/fmed.2022.995069)
Supplement: Supplementary file 1 [file Data_Sheet_1.xlsx]

## Sheet: CTRL vs COVID
Supplementary data S1A : CTRL vs COVID
Main ID	HMDB	KEGG	PubChem	ChEBI	MetLin	PLS-DA Overall	m/z	retention time	All ID	MS2 valid	All/ CRTL	t-test	Mild/ CTRL	MoSe/CRTL	MoSe/Mild	Se/ Mo	CRTL																								Mild
PC(14:1(9Z)/16:0)	HMDB0007902	C00157	52922250	-	-	100	704.523	18.875	PC(14:1(9Z)/16:0)	Yes	0.0197956	1.77692e-78	0.0148299	0.023916	1.61269	1.46516	5421458	6441663	6.57924e+06	6.99623e+06	6724521	6567257	6903900	8661599	6875814	6722866	6131586	7132633	7790529	9142622	9767723	10400000	10300000	8530873	8858281	8443735	8.2142e+06	8107364	7.77388e+06	7350140	441568	317182	80688.8	130575	135180	99968.8	108117	109912	120869
Cer(d18:1/24:1(15Z))	HMDB0004953	C00195	5283568	-	7206	71.476	648.628	22.451	Cer(d18:1/24:1(15Z))	Yes	0.0395932	1.34635e-34	0.0424866	0.0371923	0.875389	1.00337	3.37383e+06	4196313	3.25406e+06	2.90274e+06	3.03298e+06	4634978	2.82218e+06	4369401	3737495	5.41084e+06	5.0565e+06	3.11696e+06	4.04438e+06	3.96928e+06	2.42231e+06	2797705	3.6265e+06	2.25229e+06	3920763	2.77847e+06	4.06672e+06	3.99129e+06	9799696	11000000	259974	219384	99407.3	226283	169625	189974	186621	157811	199290
PC(16:0/22:6(4Z,7Z,10Z,13Z,16Z,19Z))	HMDB0007991	C00157	6441886	-	-	48.079	806.57	19.8329	PC(16:0/22:6(4Z,7Z,10Z,13Z,16Z,19Z))	Yes	9.22317	5.91718e-14	7.90783	10.3146	1.30436	1.13695	581764	652145	496279	403802	453106	517669	512758	548920	585544	528369	469375	508807	529806	650782	740886	708979	673149	626259	564017	685589	915002	891958	877832	965436	1.77305e+06	1.63481e+06	607412	1734599	1.77299e+06	1.90083e+06	1.7465e+06	1.71795e+06	1.47407e+06
PC(16:0/22:5(4Z,7Z,10Z,13Z,16Z))	HMDB0007989	C00157	24778735	-	-	47.175	808.585	20.1614	PC(16:0/22:5(4Z,7Z,10Z,13Z,16Z))	Yes	5.69976	2.35099e-32	5.98175	5.46577	0.913741	0.943312	898250	784353	660758	648277	660594	675708	708131	792356	903264	829560	665054	1.05237e+06	725201	656539	922376	1.16812e+06	814886	679655	852512	994293	1.37436e+06	779399	707975	727584	8405969	8.36833e+06	3.65823e+06	5.77069e+06	6122888	5940808	5542483	5.8304e+06	5.13042e+06
PC(14:1(9Z)/24:1(15Z))	HMDB0007927	C00157	53478637	-	-	46.385	814.632	20.1121	PC(14:1(9Z)/24:1(15Z))	Yes	4.17984	2.08978e-12	5.74223	2.88338	0.502137	0.450945	787131	781861	642519	631253	594411	588263	577650	504848	506944	476587	512355	497243	478861	578580	503123	458480	447879	483666	467009	474045	549623	565849	652805	775994	4.00228e+06	3885845	1.03923e+06	3.72231e+06	3.42631e+06	3.32206e+06	3.53458e+06	3311225	3047722
PC(14:0/18:2(9Z,12Z))	HMDB0007874	C00157	24778624	-	-	44.908	730.539	19.4658	PC(14:0/18:2(9Z,12Z))	Yes	0.109213	7.11801e-54	0.144252	0.0801383	0.555545	0.734897	2120947	2.87388e+06	3297714	4.11781e+06	3.86647e+06	4.16673e+06	4.24328e+06	5.43145e+06	4827014	4683782	4.34073e+06	4349964	4.75814e+06	5226765	5806803	6.29934e+06	6.68472e+06	6006575	5.81651e+06	6.08679e+06	6.42432e+06	6242303	6519219	6.38455e+06	1.77806e+06	1.5611e+06	512581	1.25562e+06	1.35141e+06	1.28993e+06	1.41822e+06	1.47728e+06	1.19921e+06
PC(14:0/22:4(7Z,10Z,13Z,16Z))	HMDB0007889	C00157	52922238	-	-	44.549	782.57	19.9486	PC(14:0/22:4(7Z,10Z,13Z,16Z))	Yes	8.37079	9.26961e-15	6.61227	9.82999	1.48663	1.07354	1.40211e+06	1.16124e+06	1.01734e+06	728114	732646	628503	1.14052e+06	965966	1.93078e+06	1.25582e+06	1.61588e+06	1.87098e+06	1.83058e+06	1813162	1.48929e+06	1.64221e+06	1.87004e+06	2.01868e+06	2347182	2.37727e+06	2.9452e+06	1.77207e+06	1.72057e+06	2.04229e+06	7.09432e+06	8361303	2306912	7.56868e+06	7533241	6914840	7075383	7.02193e+06	6.64704e+06
gamma-Glutamyltyrosine	HMDB0011741	-	94340	82969	-	39.205	311.124	8.62737	gamma-Glutamyltyrosine	Yes	0.261389	2.40443e-15	0.543066	0.0276569	0.0509272	0.161527	6.77852e+06	4051320	6406356	4436109	3.67059e+06	3.6831e+06	6.59339e+06	2.72436e+06	1.98945e+06	3.59608e+06	3.06708e+06	2949868	2.93659e+06	6.44851e+06	2.73498e+06	5294818	4.0359e+06	3.61603e+06	3.3665e+06	5.27136e+06	9964661	2.52127e+06	7022224	4.01781e+06	2.54866e+06	2.06904e+06	2.2559e+06	3.17394e+06	1.53013e+06	2.12333e+06	2.84994e+06	2.7588e+06	2.06705e+06
N-(1-Deoxy-1-fructosyl)leucine	HMDB0037840	-	131752244	136629	-	38.261	294.155	3.09899	N-(1-Deoxy-1-fructosyl)leucine	Yes	23.8101	0.000394661	3.03527	41.0487	13.5239	1.69904	717520	1.15722e+06	990242	1.51197e+06	963413	579494	4.82594e+06	1.32817e+06	8.383e+06	1413945	2143079	241153	1.61852e+06	1.571e+06	535260	474899	897508	781900	812545	886269	604102	254487	715008	1039798	3.43936e+06	4.97802e+06	3798899	3.66336e+06	2.32317e+06	2.37309e+06	2.8726e+06	4195835	1.6259e+06
SM(d18:0/16:1(9Z))	HMDB0013464	C00550	53481781	-	-	34.196	703.576	18.7742	SM(d18:0/16:1(9Z))	Yes	2.90396	0.000967444	4.45479	1.61711	0.363004	1.17992	4.13968e+06	3.68943e+06	3.83981e+06	3.73991e+06	4590088	3.43122e+06	3.13305e+06	4.13932e+06	2.41809e+06	2.20916e+06	2.01173e+06	1.88299e+06	1.95298e+06	2.04008e+06	1.80492e+06	1.81458e+06	1.93926e+06	1.91213e+06	2.10592e+06	1931031	1.89853e+06	1.91503e+06	1.8272e+06	2.07381e+06	21600000	21300000	17000000	21200000	18900000	20100000	19800000	24500000	30200000
PC(16:0/18:2(9Z,12Z))	HMDB0007973	C00157	5287971	-	-	34.15	758.57	19.8009	PC(16:0/18:2(9Z,12Z))	Yes	3.15775	3.71757e-16	3.10659	3.2002	1.03013	1.06455	19400000	19100000	17400000	17800000	15100000	14400000	15400000	18600000	17500000	15700000	13900000	11700000	9203930	8184493	7.39169e+06	6.55553e+06	5.69009e+06	4905368	4.31203e+06	3.93294e+06	4.09037e+06	3.45995e+06	3.36578e+06	3367949	35100000	41100000	13800000	34700000	37400000	37400000	40900000	37100000	39800000
PC(18:0/22:6(4Z,7Z,10Z,13Z,16Z,19Z))	HMDB0008057	C00157	24778876	-	-	33.286	834.6	19.8722	PC(18:0/22:6(4Z,7Z,10Z,13Z,16Z,19Z))	Yes	4.2186	2.97679e-06	3.39771	4.89978	1.44208	1.75926	331022	297924	390801	448899	359139	401899	302729	238472	231173	154497	164002	203609	137941	187862	175918	204001	187720	247790	249405	312451	391709	405487	411194	412329	1.19934e+06	1.40734e+06	575410	1.10189e+06	1.13515e+06	1.30246e+06	1.48985e+06	1.4744e+06	1.26991e+06
PC(15:0/20:1(11Z))	HMDB0007945	C00157	52922324	-	-	29.932	774.6	19.9504	PC(15:0/20:1(11Z))	Yes	0.241222	1.36615e-44	0.297164	0.194803	0.655539	1.55829	6682420	6911437	6.05047e+06	5753740	6086887	5.82338e+06	6.2063e+06	5.32204e+06	5939386	5.67706e+06	5294822	5.4576e+06	5193940	5.30639e+06	5527727	5542718	5218150	5240258	5373556	5.26065e+06	5573432	5760866	5665063	5806408	3.64803e+06	4.31375e+06	782129	3572732	3.60639e+06	3.44591e+06	3320879	3.10843e+06	2.89074e+06
N-(1-Deoxy-1-fructosyl)valine	HMDB0037844	-	131752247	-	-	26.724	280.139	2.33329	N-(1-Deoxy-1-fructosyl)valine	Yes	3.42814	7.93843e-05	2.20032	4.44696	2.02105	1.66597	3647535	5883253	4777237	8.32383e+06	4.8183e+06	2.62788e+06	25800000	6080046	36200000	7324242	12700000	1.57316e+06	8849886	8571408	3573640	2.93958e+06	4.81504e+06	4.6648e+06	4.14427e+06	5376002	3.10715e+06	1.46322e+06	3.53359e+06	6.02602e+06	21700000	19500000	17600000	16500000	10700000	15600000	14500000	20100000	8231156
Homovanillic acid sulfate	HMDB0011719	-	29981063	88405	-	26.42	261.005	9.45353	Homovanillic acid sulfate	Yes	0.224695	0.000147975	0.352414	0.118715	0.336861	0.541871	28600000	1.28932e+06	3.75299e+06	951067	583680	842418	520582	894501	280769	454502	929901	8783536	8.11312e+06	3.94438e+06	6.22777e+06	1.98882e+06	1.93277e+06	285210	706617	3.62671e+06	3.74625e+06	3213012	764997	6.50129e+06	140169	1095078	86338.5	257159	1.55936e+06	161868	400504	266898	109567
3-Methylindole	HMDB0000466	C08313	6736	9171	5453	26.298	132.081	9.29759	3-Methylindole; Benzenepropanenitrile	ND	0.570709	1.80527e-07	0.856815	0.333302	0.389001	0.165726	7568025	9915595	8703606	8479944	7.36196e+06	9050349	9974148	8771985	5.02727e+06	7573774	5.85028e+06	6619386	8425424	8.38801e+06	8.10324e+06	7131818	7964160	7.27275e+06	8508769	7.49965e+06	9545445	8426270	8574487	9396743	7.35905e+06	5.58458e+06	7417665	6128622	4728143	5.87812e+06	7685380	5.49973e+06	5.1653e+06
PC(14:0/18:1(11Z))	HMDB0007872	C00157	24778618	-	-	25.613	732.555	19.8048	PC(14:0/18:1(11Z)); PC(14:0/18:1(9Z)); PC(14:1(9Z)/18:0); PC(16:0/16:1(9Z)); PC(16:1(9Z)/16:0); PC(18:0/14:1(9Z)); PC(18:1(11Z)/14:0); PC(18:1(9Z)/14:0); PE(15:0/20:1(11Z)); PE(20:1(11Z)/15:0); PE-NMe(16:0/18:1(9Z)); Araliacerebroside	ND	0.965105	0.907381	2.017	0.0922565	0.0457395	1.12747	22100000	23700000	22300000	22000000	23000000	22000000	24100000	27100000	23900000	22000000	20600000	17900000	15700000	15100000	12800000	11100000	9713182	7484431	6698432	5742219	4.99977e+06	4371760	3.86521e+06	3.11538e+06	34200000	39000000	19700000	45400000	54200000	52900000	53400000	49700000	57300000
PC(14:0/16:0)	HMDB0007869	C00157	129657	-	-	25.566	706.539	19.55	PC(14:0/16:0); PC(15:0/15:0); PC(16:0/14:0); PE(15:0/18:0); PE(18:0/15:0); PE-NMe(16:0/16:0)	ND	0.795422	0.456714	1.69136	0.0519873	0.0307371	1.0235	6.66381e+06	6.6816e+06	6617334	7.40392e+06	7335906	7391937	7.55199e+06	9626402	7.20711e+06	6.8068e+06	6313924	6758867	6727182	6.74981e+06	6.25473e+06	6195165	5005814	3.69555e+06	3.02194e+06	2.42652e+06	1.73477e+06	1.34813e+06	1.06995e+06	974151	478830	1978283	1.80114e+06	10700000	16400000	18000000	18000000	16700000	17700000
L-Phenylalanine	HMDB0000159	C00079	6140	17295	28	24.612	166.087	6.57924	L-Phenylalanine	Yes	0.544654	1.42339e-09	0.2997	0.747914	2.49554	1.43746	1330000000	1210000000	1050000000	871000000	863000000	1240000000	1400000000	981000000	1210000000	860000000	765000000	692000000	841000000	1100000000	910000000	903000000	1070000000	948000000	1010000000	722000000	994000000	826000000	1170000000	1210000000	318000000	225000000	243000000	499000000	263000000	199000000	237000000	239000000	182000000
5'-(3',4'-Dihydroxyphenyl)-gamma-valerolactone sulfate	HMDB0029191	-	129626609	134254	-	24.497	287.02	10.1754	5'-(3',4'-Dihydroxyphenyl)-gamma-valerolactone sulfate; Sedoheptulose 7-phosphate(2-)	ND	0.245467	9.63184e-06	0.403735	0.114139	0.282708	0.472025	2.05905e+06	888347	288019	1.91174e+06	6.89144e+06	116457	325260	2890707	27807.2	2.94023e+06	1.40382e+06	1.06382e+06	75850.3	11000000	1521149	11400000	10500000	3.10679e+06	561545	8465966	4838024	1.24063e+06	25341	1.0528e+06	12162	61832	22840.6	369946	25564.2	104889	473240	2.03023e+06	118482
Cinnamic acid	HMDB0000567	C10438	5372954	35699	310	24.46	149.06	6.85412	Cinnamic acid; trans-Cinnamic acid; (E)-3-(2-Hydroxyphenyl)-2-propenal; Di-2-furanylmethane; 1-Phenyl-1,2-propanedione; 3,4-Dihydro-2H-1-benzopyran-2-one; (E)-3-(4-Hydroxyphenyl)-2-propenal	ND	0.557912	8.9956e-09	0.299534	0.772311	2.57837	1.40891	10900000	10100000	8.27995e+06	7.529e+06	6.89336e+06	10000000	11900000	8005988	9669214	7086570	6331312	5273034	6.62239e+06	8805478	6944692	7855868	8408615	7.53824e+06	7.48465e+06	5960463	7.77235e+06	6891702	9164082	9687894	2654677	2.07622e+06	2.06193e+06	3.84839e+06	1.88897e+06	1.5225e+06	1.94446e+06	2.0125e+06	1.63792e+06
(E)-1-O-Cinnamoyl-beta-D-glucose	HMDB0030293	-	5797730	-	-	24.046	309.098	13.2453	(E)-1-O-Cinnamoyl-beta-D-glucose; (E)-2-O-Cinnamoyl-beta-D-glucopyranose; 1-Pentadecanecarboxylic acid	ND	2.19676	0.000289755	2.1415	2.2426	1.04721	1.05343	1.96484e+06	692051	1.50274e+06	2.04911e+06	1.39989e+06	931097	631394	1.2295e+06	708823	806312	2.06099e+06	888273	1.37082e+06	539251	2.78099e+06	717885	936952	2.14816e+06	800438	1.34278e+06	5395955	1.51724e+06	2.93541e+06	1.7509e+06	1.09471e+06	3696436	3308827	8837359	3488887	2.50393e+06	3.75168e+06	2.91392e+06	2.06854e+06
Inosine 2',3'-cyclic phosphate	HMDB0011680	C05768	12358625	-	-	23.954	331.047	2.17783	Inosine 2',3'-cyclic phosphate; Malathion; Blighinone; 2,3-Di-O-methylellagic acid; 2,8-Di-O-methylellagic acid	ND	11.6059	0.00278612	2.27162	19.3513	8.51871	1.57958	1.82547e+06	2.15273e+06	2557180	1.03137e+06	1.1319e+06	737575	701269	1.66909e+06	5.00965e+06	2.23153e+06	2.45328e+06	2.42351e+06	1.01472e+06	1034940	1768754	902603	1.01236e+06	830061	1958117	901325	1.21593e+06	1.14851e+06	2.68076e+06	2.60718e+06	4508686	1.46467e+06	1027390	881742	912536	971331	1.20116e+06	520206	2.1088e+06
Isoleucylproline	HMDB0011174	-	444876	74076	-	23.753	229.155	3.33073	L-isoleucyl-L-proline; L-leucyl-L-proline; Isoleucyl-Proline; Leucyl-Proline	ND	12.1359	0.00147857	2.51015	20.1233	8.01677	2.23934	3.0715e+06	3256751	4672149	4.63883e+06	2.98626e+06	2.65305e+06	2.46149e+06	2.11302e+06	7883070	3.32045e+06	2.76589e+06	2.56534e+06	2.06244e+06	4290317	2.33456e+06	3.09214e+06	3224540	2.37717e+06	3810035	3.89909e+06	4830413	3.0381e+06	5.92182e+06	3.45418e+06	3.93117e+06	4415288	3.03341e+06	5672389	2.00146e+06	4.06243e+06	5.17053e+06	8523175	5974094
Ethambutol	HMDB0014474	C06984	14052	4877	-	23.696	205.193	9.25803	Ethambutol; delta-Amorphene; (-)-3,5-Cadinadiene; alpha-Santalene; Sesquisabinene; beta-Selinene; (+)-1(10),4-Cadinadiene; Aristolene; 2,7,10-Bisabolatriene; Sesquithujene; Daucene; Valencene; (2Z,4E,6E)-2,4,6,10-Farnesatetraene; alpha-Selinene; (-)-beta-Elemene; beta-Farnesene; beta-Bisabolene; alpha-Guaiene; alpha-Cyperene; alpha-Farnesene; (3E,6E)-alpha-Farnesene; (Z)-2,6,10-Bisabolatriene; be…	ND	0.553766	9.6854e-08	0.839975	0.316274	0.376529	0.137331	2902820	3.69563e+06	2.99127e+06	2.88976e+06	2.75179e+06	3.43226e+06	3.23094e+06	2.75876e+06	1.50569e+06	2.94858e+06	2016047	2.20093e+06	2.70764e+06	3.33303e+06	2.41187e+06	1.86774e+06	2.76812e+06	2.35054e+06	2.71198e+06	2.77209e+06	2.97207e+06	2539351	2.613e+06	3.06423e+06	2.60416e+06	2.08703e+06	2.80003e+06	2.23973e+06	1641077	1.91471e+06	1.84496e+06	2.05488e+06	1.45328e+06
5b-Pregnanediol	HMDB0005943	-	12547	61313	-	23.478	289.293	17.0786	5b-Pregnanediol; Pentadecylbenzene	ND	7.98371	0.381534	2.95135	12.1595	4.11998	4.15651	213328	345125	282494	175331	351167	340578	227241	211089	477164	397492	248262	165837	634540	263855	345038	250049	321180	301290	342713	369215	410185	213699	324517	197982	2.12521e+06	707063	16981.1	1.00933e+06	678600	805668	1.81194e+06	972722	295126
gamma-CEHC	HMDB0001931	-	15887183	-	-	23.194	249.152	2.29775	Gamma-CEHC; (S)-Pterosin A; Illudin C2; 2alpha-Hydroxyalantolactone; 4-Epiisoinuviscolide; (1(10)E,4beta,5alpha,8beta)-4,5-Epoxy-1(10),11(13)-germacradien-12,8-olide; (1beta,4E,8beta,10alpha)-1,10-Epoxy-4,11(13)-germacradien-12,8-olide; 1beta-Hydroxyalantolactone; 4,5-Epoxy-11(13)-guaien-12,8-olide; Heliannuol E; Eugenyl isovalerate; Heliannuol C; Heliannuol B; (S)-Pterosin D; Pseudoisoeugenol 2-…	ND	0.326103	3.08354e-11	0.325819	0.326339	1.00159	1.39531	1.17687e+06	1.68788e+06	970058	1.13724e+06	100591	5848743	4.53103e+06	4.59738e+06	1130494	997107	5909845	3664806	5082650	3240050	6099143	1974344	3969241	3.7668e+06	5638725	1.41143e+06	1718410	4852077	1436793	2991005	1.43301e+06	74363.7	1386264	794493	437303	471830	808330	2504676	675735
L-Kynurenine	HMDB0000684	C00328	161166	16946	72	22.667	209.092	4.65428	L-Kynurenine	Yes	0.686705	0.00568921	0.304208	1.0041	3.3007	1.26566	28200000	39400000	32700000	26300000	24700000	29100000	33800000	20200000	20200000	17100000	15700000	27600000	18600000	26100000	33500000	19300000	29900000	26200000	29300000	20500000	41200000	28100000	21400000	25300000	6.21462e+06	4.5779e+06	6.80548e+06	6.54208e+06	6210376	6609491	5681170	4526353	7442095
Dethiobiotin	HMDB0003581	C01909	445027	42280	3351	22.566	215.139	2.7467	Dethiobiotin; Prolyl-Valine; Valyl-Proline	ND	5.36515	2.14843e-06	2.70444	7.57298	2.8002	0.852653	461647	316867	545422	453949	354713	330207	430805	317236	323392	421823	358371	315379	309422	491829	222425	332942	253878	341748	467968	342723	493386	319479	490352	309552	476755	309684	302476	466173	224857	272700	567768	353962	470018
N1-Methyl-2-pyridone-5-carboxamide	HMDB0004193	C05842	69698	27410	7025	22.527	153.066	6.49832	N1-Methyl-2-pyridone-5-carboxamide; N1-Methyl-4-pyridone-3-carboxamide	ND	0.417089	6.3788e-05	0.367523	0.458218	1.24677	2.12391	5844890	9802895	8450326	11500000	8927218	23300000	16300000	10200000	12900000	16900000	9881279	8992269	11100000	30800000	20100000	33400000	9954549	16800000	48000000	13100000	10500000	23700000	10900000	12700000	18200000	8563827	11400000	16700000	3699431	4.17294e+06	4426514	5186430	15400000
5-Hydroxy-2-furoic acid	HMDB0059784	-	4161539	86395	-	22.082	129.019	2.52177	5-Hydroxy-2-furoic acid	ND	0.58739	0.000121649	1.07278	0.184618	0.172093	0.263124	13700000	20300000	13700000	8463898	16900000	17100000	8808640	13500000	15700000	13900000	17500000	13500000	10900000	15100000	16100000	16000000	13600000	17600000	13300000	14000000	12600000	11900000	13600000	16100000	11200000	10300000	12300000	15100000	16000000	21400000	17400000	9563070	17800000
Indoxyl	HMDB0004094	C05658	50591	17840	7014	21.37	134.06	9.58161	Indoxyl; 4-Hydroxybenzeneacetonitrile; 2-Methyl-4,5-benzoxazole; (±)-2-Hydroxy-2-phenylacetonitrile; 5-Hydroxyindole; Mandelonitrile; 1,3-Dihydro-(2H)-indol-2-one	ND	0.415152	4.17211e-07	0.761067	0.128116	0.168337	0.371185	3020199	2163497	4434165	3.34044e+06	3.24458e+06	4.6831e+06	1.1589e+06	3.09363e+06	1.66555e+06	4.59036e+06	1.96133e+06	2.47306e+06	3.48824e+06	7.93015e+06	3.15439e+06	5663467	5843040	4.28745e+06	4.37576e+06	4859861	4749748	5.72198e+06	123628	2.36722e+06	3764925	1.40378e+06	2.2979e+06	4113784	2.1984e+06	2.95881e+06	2.93616e+06	11500000	4.27133e+06
3-Methylglutarylcarnitine	HMDB0000552	-	128145	70857	5536	21.227	290.16	9.22373	3-Methylglutarylcarnitine	Yes	0.219547	9.32075e-20	0.399004	0.0706367	0.177033	0.358018	4.73439e+06	3.47226e+06	3.55176e+06	4.13006e+06	4.65217e+06	4681544	5.90945e+06	10400000	6.66881e+06	7613513	3306364	4.64083e+06	2948080	3.63715e+06	1.85582e+06	1.80786e+06	2122792	2.44271e+06	3853491	1.82581e+06	2.82592e+06	4228223	4132536	5.39243e+06	2176184	2.27152e+06	1.00442e+06	2.0884e+06	2044407	1.5579e+06	3.66992e+06	2.6728e+06	1.63546e+06
Indole	HMDB0000738	C00463	798	16881	286	20.748	118.065	9.4122	Indole; Benzeneacetonitrile	ND	0.575698	2.06867e-07	0.855203	0.343768	0.401972	0.207452	10200000	13000000	12000000	11200000	9838625	13000000	11200000	10700000	6553340	9556182	7.69766e+06	8714427	9230847	11300000	9912520	7.50651e+06	11200000	8280465	10900000	10400000	11800000	11800000	10600000	13400000	9031619	7406029	10700000	7127838	5.94643e+06	7765651	7.79305e+06	7.14055e+06	6.57757e+06
Pyridine N-oxide glucuronide	HMDB0061177	-	131770061	-	-	20.704	271.067	9.51017	Pyridine N-oxide glucuronide	ND	0.717101	0.000774112	0.876993	0.584425	0.666396	0.352941	8268390	10200000	10100000	10800000	10800000	10400000	12700000	11500000	9536291	11700000	11900000	11500000	11500000	11100000	10800000	11100000	12000000	11300000	10300000	11500000	10400000	11100000	10700000	11200000	5613102	9197434	9588875	9091720	8672290	9884556	10000000	9132288	9298643
PC(14:1(9Z)/22:2(13Z,16Z))	HMDB0007921	C00157	52922294	-	-	20.69	784.585	19.9036	PC(14:1(9Z)/22:2(13Z,16Z)); PC(16:0/20:3(5Z,8Z,11Z)); PC(16:0/20:3(8Z,11Z,14Z)); PC(16:1(9Z)/20:2(11Z,14Z)); PC(18:0/18:3(6Z,9Z,12Z)); PC(18:0/18:3(9Z,12Z,15Z)); PC(18:1(11Z)/18:2(9Z,12Z)); PC(18:1(9Z)/18:2(9Z,12Z)); PC(18:2(9Z,12Z)/18:1(11Z)); PC(18:2(9Z,12Z)/18:1(9Z)); PC(18:3(6Z,9Z,12Z)/18:0); PC(18:3(9Z,12Z,15Z)/18:0); PC(20:2(11Z,14Z)/16:1(9Z)); PC(20:3(5Z,8Z,11Z)/16:0); PC(20:3(8Z,11Z,14Z)/…	ND	3.07966	1.98728e-12	2.41927	3.62763	1.49947	1.07518	2.5473e+06	2.43453e+06	2.54312e+06	2.81204e+06	3.00525e+06	3.07961e+06	3.14497e+06	3157020	3.12598e+06	3.14734e+06	2.86019e+06	2.84919e+06	3.02134e+06	2940233	2.93094e+06	3010469	3.06276e+06	3.1607e+06	2995594	2.96855e+06	3302429	3.02624e+06	2.93689e+06	2.97794e+06	1.68852e+06	1.91736e+06	1.32105e+06	1.8257e+06	1841301	1.8096e+06	2.04683e+06	2.30434e+06	2.94873e+06
cis-Aconitic acid	HMDB0000072	C00417	643757	32805	5130	20.689	175.024	2.47775	cis-Aconitic acid; trans-Aconitic acid; Dehydroascorbic acid; 2,5-Dimethyl-3-(methyldithio)furan	ND	0.553661	9.73599e-06	0.996863	0.185897	0.186482	0.304874	5375999	8370895	6.60072e+06	3.33804e+06	7.55361e+06	6.09414e+06	3.64763e+06	5.55696e+06	7.05626e+06	5.19969e+06	5741818	5.49447e+06	3.83274e+06	5.22744e+06	5.42827e+06	6.61e+06	4528686	6932462	4250008	5.34996e+06	3.94559e+06	4.91683e+06	4797072	5.82986e+06	4544326	4.04967e+06	5024842	4.43687e+06	4881481	8396600	6640129	3.12821e+06	5939768
Indole-3-propionic acid	HMDB0002302	-	3744	43580	6602	20.682	190.086	13.4287	3-Indolepropionic acid; Phensuximide; Indole-3-methyl acetate	ND	0.332758	2.2979e-09	0.566526	0.138781	0.244968	0.466625	30700000	25100000	10200000	16400000	15600000	8899898	3.58605e+06	34000000	7.58768e+06	18600000	17100000	2.68226e+06	2.99185e+06	15400000	11500000	22400000	12100000	10500000	5259424	18600000	8978959	11500000	51311.9	9759961	5.07079e+06	4346922	5023404	12100000	2.68227e+06	2767449	8.06292e+06	10300000	2.55274e+06
1-Isothiocyanatobutane	HMDB0031328	-	11613	50534	-	20.444	116.053	8.72768	1-Isothiocyanatobutane; Isobutyl isothiocyanate; xi-2,5-Dihydro-2,4-dimethylthiazole	ND	0.231766	3.38276e-32	0.389225	0.101109	0.25977	0.558147	8733970	6.91059e+06	6308413	8170778	6.60393e+06	8438867	7815837	9239218	5960256	5535779	6.21817e+06	6865729	6.02757e+06	8277823	8111915	7917842	8278520	6824375	6008692	3.97119e+06	4544791	3807356	4864660	6.11996e+06	4.90812e+06	5166760	4399825	3021834	3.65628e+06	3.87101e+06	3.82017e+06	4.40262e+06	4.34939e+06
Homovanillic acid	HMDB0000118	C05582	1738	545959	971	20.365	183.064	4.29411	Homovanillic acid; Isohomovanillic acid; 3,4-Dihydroxyhydrocinnamic acid; Hydroxyphenyllactic acid; 3-(3-Hydroxyphenyl)-3-hydroxypropanoic acid; 3-Methoxy-4-hydroxyphenylglycolaldehyde; 3-Hydroxyphenyllactate; 2,6-Dimethoxybenzoic acid; 2',6'-Dihydroxy-4'-methoxyacetophenone; (±)-2-Hydroxy-3-(2-hydroxyphenyl)propanoic acid; Maltol propionate; 2',4'-Dihydroxy-6'-methoxyacetophenone; 3,4-Dimethoxyb…	ND	5.66374	3.6932e-06	2.79223	8.04648	2.88175	1.04535	141977	117590	123270	538563	727913	144234	177358	136376	158007	146841	139788	352388	128807	141763	260876	178932	167191	211570	136590	181128	141239	426790	179603	169312	138987	159752	221444	118821	133185	125434	171029	122301	131583
Isoleucyl-Valine	HMDB0028920	-	435949	-	-	20.298	231.17	9.34702	Isoleucyl-Valine; Leucyl-Valine; Valyl-Isoleucine; Valyl-Leucine	ND	0.077448	2.05475e-08	0.12986	0.0339569	0.261488	0.614362	471579	17000000	829668	415682	11300000	460796	13600000	319115	400644	13100000	6206119	427311	464172	1.34986e+06	460217	408519	341694	289416	18500000	499150	7289721	6.07534e+06	463809	453648	609398	410495	498273	422553	383299	592864	3.10768e+06	338915	363517
Tyramine	HMDB0000306	C00483	5610	15760	60	20.285	138.092	8.77152	Tyramine; 2-Hydroxyphenethylamine; Dimethylaniline-N-oxide; m-Tyramine; 2-Acetyl-1-ethylpyrrole; 1,2,3,4,5,6-Hexahydro-7H-cyclopenta[b]pyridin-7-one; (±)-2-(2-Furanyl)pyrrolidine; 4-Hydroxy-2,6-dimethylaniline	ND	0.411993	8.91048e-11	0.797302	0.0922686	0.115726	0.518096	2.01093e+06	2285103	1948221	1.75466e+06	1.73411e+06	2.06979e+06	1.79833e+06	2.03554e+06	2155676	1.8509e+06	1.64767e+06	2.19889e+06	1.6715e+06	1.80276e+06	2166043	2.15868e+06	2.07757e+06	1.76635e+06	2.09116e+06	1.65401e+06	1.93022e+06	1.7793e+06	2.01307e+06	1934181	2.07412e+06	1.9083e+06	2.05586e+06	1.75157e+06	2.1684e+06	1.75168e+06	2142057	2.12287e+06	1.80692e+06
Methylimidazole acetaldehyde	HMDB0004181	C05827	193545	28104	-	19.814	125.071	8.04009	Methylimidazole acetaldehyde; 2-Methoxy-3-methylpyrazine; 2-Methoxy-5-methylpyrazine; 2-Methoxy-6-methylpyrazine	ND	0.297009	1.24959e-10	0.458633	0.162896	0.355177	0.798223	2776917	2.48543e+06	7.63253e+06	2.02906e+06	1.3492e+06	2678914	430766	3.09949e+06	1.20772e+06	3.60242e+06	2.74616e+06	5878225	4.81406e+06	1.97547e+06	5.4815e+06	2.80199e+06	2.56277e+06	509815	1.93168e+06	2.68108e+06	4510211	1.84802e+06	709482	2.12796e+06	291756	1.46687e+06	293459	282565	2.84218e+06	597053	1.52085e+06	1256756	410666
Phenylalanyl-Tryptophan	HMDB0029006	-	14410593	74751	-	19.089	352.166	11.6933	Phenylalanyl-Tryptophan; Tryptophyl-Phenylalanine; 9-(beta-D-Ribofuranosyl)zeatin	ND	0.579654	5.85741e-05	0.943512	0.277729	0.294357	0.404055	1678271	3.65288e+06	2.40761e+06	1747438	3409177	2.09758e+06	1.95916e+06	1.8028e+06	2.70228e+06	2.14526e+06	1.14698e+06	2.49065e+06	1.47397e+06	2.00124e+06	2419659	3.83302e+06	2646735	1.32307e+06	3517875	2089448	3.52754e+06	1.70477e+06	2359104	1882000	2.08333e+06	2.6124e+06	1.30481e+06	1.59408e+06	2.93545e+06	1.60792e+06	2.5919e+06	2.62131e+06	1.53436e+06
6-Methylquinoline	HMDB0033115	-	7059	-	-	18.858	144.081	9.0856	6-Methylquinoline; 2-Aminonaphthalene; Quinaldine	ND	0.59218	5.7141e-07	0.870067	0.361593	0.415592	0.213636	7116101	9600218	8734784	8.118e+06	6.54734e+06	9078446	8544721	8577509	4.81886e+06	8251805	5612132	6.5063e+06	7608710	8294036	7.28131e+06	5.70223e+06	7.58317e+06	6.46697e+06	8832028	7.19895e+06	8583941	8589531	7.95364e+06	9316943	7.26751e+06	4873417	6.81166e+06	6.16977e+06	4.93852e+06	6008509	6.16165e+06	5.67429e+06	5.22531e+06
Blighinone	HMDB0030643	-	137185904	-	-	18.757	331.049	1.88611	Blighinone; 2,3-Di-O-methylellagic acid; 2,8-Di-O-methylellagic acid	ND	0.595235	5.52332e-05	0.87599	0.362267	0.413552	0.280599	74900000	80000000	69200000	85000000	82100000	59300000	78600000	66600000	57900000	92200000	64000000	79500000	54600000	49400000	64500000	58100000	59800000	59300000	50300000	43200000	77300000	53000000	96400000	76900000	85400000	601116	75100000	93800000	71500000	65300000	70900000	68000000	71900000
L-Tryptophan	HMDB0000929	C00078	6305	16828	5879	18.651	205.097	8.99866	L-Tryptophan	Yes	0.58166	7.76202e-08	0.854885	0.354942	0.415192	0.271482	1120000000	1540000000	1360000000	1170000000	1100000000	1350000000	1270000000	1250000000	711000000	1150000000	824000000	943000000	1100000000	1300000000	1060000000	822000000	1110000000	948000000	1190000000	1110000000	1290000000	1210000000	1230000000	1330000000	1070000000	824000000	1070000000	831000000	665000000	870000000	926000000	786000000	741000000
3-Furoic acid	HMDB0000444	-	10268	30846	5433	18.531	113.024	3.28668	3-Furoic acid; 2-Furoic acid; 3-Hydroxy-2H-pyran-2-one; 2,3-Dihydroxy-2,4-cyclopentadien-1-one	ND	2.85209	0.00242984	2.02027	3.54233	1.75339	1.41267	1.28232e+06	1.46866e+06	1.68819e+06	1.23173e+06	9104192	1.17928e+06	1.04161e+06	8604160	10200000	1191093	7.47576e+06	3.27724e+06	2.18201e+06	1393518	1.56254e+06	1.25641e+06	1405331	10500000	1.33021e+06	1.79307e+06	1.51774e+06	1.53906e+06	1.18494e+06	1.1527e+06	8568188	9636292	8516380	10300000	1.11211e+06	10900000	7196647	6499448	9459278
7-Methylguanine	HMDB0000897	C02242	11361	28664	-	18.163	166.072	2.73944	7-Methylguanine; 3-Methylguanine; 1-Methylguanine; N2-Methylguanine	ND	3.824	2.84468e-08	1.92483	5.39991	2.8054	1.24432	743420	647002	775524	520022	666418	535736	655376	591821	524056	594492	459343	649942	733062	601182	480269	554341	678085	611613	438014	459275	794421	482489	531845	647006	518706	483165	618708	671312	868465	659504	888470	564801	786859
4-Ethylphenol	HMDB0029306	C13637	31242	49584	-	18.034	123.081	22.5579	4-Ethylphenol; 2,5-Dimethylphenol; 1-Methoxy-2-methylbenzene; 1-Methoxy-4-methylbenzene; 2,3-Dimethylphenol; 2,6-Dimethylphenol; 3,4-Dimethylphenol; 1-Phenylethanol; 2-Phenylethanol; 4-Methylbenzyl alcohol; 3-Ethylphenol	ND	0.313169	7.30482e-22	0.458913	0.192232	0.418886	0.590528	115000000	113000000	86100000	89100000	74800000	61200000	72200000	112000000	86600000	101000000	112000000	103000000	121000000	106000000	91000000	85600000	81800000	102000000	125000000	52500000	137000000	111000000	173000000	142000000	67300000	68700000	13600000	54600000	37900000	31200000	94000000	68900000	54200000
PC(15:0/18:1(11Z))	HMDB0007938	C00157	24778662	-	-	18.003	746.57	20.4059	PC(15:0/18:1(11Z)); PC(15:0/18:1(9Z)); PC(18:1(11Z)/15:0); PC(18:1(9Z)/15:0); PE(14:0/22:1(13Z)); PE(14:1(9Z)/22:0); PE(16:0/20:1(11Z)); PE(16:1(9Z)/20:0); PE(18:0/18:1(11Z)); PE(18:0/18:1(9Z)); PE(18:1(11Z)/18:0); PE(18:1(9Z)/18:0); PE(20:0/16:1(9Z)); PE(20:1(11Z)/16:0); PE(22:0/14:1(9Z)); PE(22:1(13Z)/14:0); PE-NMe2(16:0/18:1(9Z))	ND	0.883775	0.529138	1.53804	0.340878	0.221632	0.520911	1.81578e+06	2.03819e+06	2.12563e+06	2.2495e+06	2144034	2.16991e+06	1.90013e+06	4.19669e+06	11500000	2278665	1.79471e+06	1.92874e+06	2105184	1417580	2338307	3.90553e+06	2.0438e+06	1.86745e+06	2.09924e+06	1.98801e+06	2.17647e+06	1.71031e+06	1.4682e+06	1.91688e+06	1.7659e+06	2.29936e+06	113121	1.62872e+06	2.20202e+06	1.46779e+06	1.71513e+06	3.17296e+06	4.07094e+06
cis-4-Decenoic acid	HMDB0004980	-	5312351	32380	7233	17.94	171.138	15.3964	cis-4-Decenoic acid; trans-Dec-2-enoic acid; 8-Methylnonenoate; 5Z-Octenyl acetate; Methyl (xi)-3-nonenoate; (±)-6-Methyl-5-hepten-2-yl acetate; 3-Decenoic acid; 9-Decenoic acid; 2-Octenyl acetate; Cyclohexylethyl acetate; Linalool oxide (trans-pyranoid); Linalool oxide III; 4-Hydroxy-2,6-dimethyl-7-octen-3-one; Ethyl 3-octenoate; 2-Methylbutyl 3-methyl-2-butenoate; 1-Octen-3-yl acetate; 6-Decano…	ND	2.02664	3.19262e-07	1.94752	2.09229	1.07433	1.20809	2.29147e+06	3.0309e+06	3062334	3.90002e+06	2.81216e+06	1.12458e+06	3.22939e+06	2729017	9158416	2.77915e+06	3.2025e+06	1.26432e+06	3.1955e+06	2920417	2.17295e+06	1.88138e+06	2.60911e+06	2.2378e+06	2987353	2.18644e+06	1.6688e+06	1.58428e+06	1.62995e+06	2.28374e+06	6313625	7.57483e+06	310463	6.59883e+06	5667260	5.58906e+06	6.20361e+06	5.68159e+06	6231988
PC(18:2(9Z,12Z)/P-18:1(11Z))	HMDB0008161	C00157	53478803	-	-	17.801	768.589	20.4473	PC(18:2(9Z,12Z)/P-18:1(11Z)); PC(18:2(9Z,12Z)/P-18:1(9Z)); PC(18:3(6Z,9Z,12Z)/P-18:0); PC(18:3(9Z,12Z,15Z)/P-18:0); PC(20:3(5Z,8Z,11Z)/P-16:0); PC(20:3(8Z,11Z,14Z)/P-16:0); PC(P-16:0/20:3(5Z,8Z,11Z)); PC(P-16:0/20:3(8Z,11Z,14Z)); PC(P-18:0/18:3(6Z,9Z,12Z)); PC(P-18:0/18:3(9Z,12Z,15Z)); PC(P-18:1(11Z)/18:2(9Z,12Z)); PC(P-18:1(9Z)/18:2(9Z,12Z)); PC(o-16:0/20:4(8Z,11Z,14Z,17Z)); PC(o-18:2(9Z,12Z)/18…	ND	2.40566	0.0144747	2.59806	2.246	0.864492	1.27502	515678	677618	632007	431901	720117	680319	1.07528e+06	763389	1.71491e+06	689612	844765	1.15388e+06	763548	784368	1.29083e+06	1.47808e+06	927754	788050	1.59589e+06	1616062	2486038	1.51104e+06	1.31025e+06	1.39612e+06	1.73275e+06	2.28858e+06	10800000	2361029	2234201	2.30591e+06	1.49971e+06	1.01995e+06	772033
Gemfibrozil	HMDB0015371	C07020	3463	5296	-	17.75	249.147	19.4366	Gemfibrozil; 1-Hydroxyacorenone; Blennin A; Procurcumadiol; (3beta,6beta)-Furanoeremophilane-3,6-diol; Heliannuol D; (6beta,8alpha)-6-Hydroxy-7(11)-eremophilen-12,8-olide; Ketosantalic acid; 3-Hydroxytrichothecene; Piperdial; 3beta-Dihydroxymarasmene; 13-Hydroxymarasmene; 3-Ketoapotrichothecene; Valerenolic acid; Ketopelenolide a; FS4 toxin; Lactaronecatorin A; Cadabicilone; 3beta-Hydroxycinnamol…	ND	1.6562	3.51138e-14	1.81987	1.52039	0.835437	0.886342	1.14396e+06	965702	859914	742902	731007	761968	755206	766219	852995	802315	723249	850004	784058	861566	755449	845863	921837	851334	968407	1.01609e+06	922260	929896	978424	1042207	1.53855e+06	1.64222e+06	1.09037e+06	1.24598e+06	1.17736e+06	1318177	1.18932e+06	1263756	1.34787e+06
Met-Met	HMDB0028979	-	104294	-	-	17.418	281.1	11.862	Methionyl-Methionine; Gravolenic acid	ND	0.421983	0.00909941	0.567674	0.301089	0.530391	1.30553	434967	1.16901e+06	1.15768e+06	3.83407e+06	421653	3.45807e+06	1.45991e+06	4985903	22700000	3.30774e+06	852547	3.2355e+06	285474	345943	8336057	3.19498e+06	2.47998e+06	458026	344453	986508	1.24713e+06	200314	2.06316e+06	4471833	487477	467079	2293858	5.90248e+06	429296	917823	10200000	7192131	282260
8-Hydroxy-7-methylguanine	HMDB0006037	-	308075	74064	-	17.246	182.07	9.41115	8-Hydroxy-7-methylguanine	ND	0.342694	1.20323e-09	0.581042	0.144916	0.249407	0.703382	1.73863e+06	3337843	6.45154e+06	1.21678e+06	2.95622e+06	1.94423e+06	2.30108e+06	2629570	1.534e+06	4.20507e+06	2.86377e+06	4994167	5.5966e+06	2.99718e+06	7152594	2.61574e+06	5.68314e+06	2.67958e+06	1.86354e+06	4143702	6.95422e+06	3.46034e+06	620477	4.26207e+06	183287	969529	418311	81804.4	3.80027e+06	1.66813e+06	1.49138e+06	1.33193e+06	1.03375e+06
L,L-Cyclo(leucylprolyl)	HMDB0034276	-	7074739	133094	-	17.07	211.144	11.3083	L,L-Cyclo(leucylprolyl)	ND	0.487206	5.36699e-06	0.485432	0.488677	1.00668	1.00512	7109317	6.99003e+06	20100000	3339185	1.62769e+06	4.11744e+06	2.82204e+06	6.57241e+06	899492	7141058	4.82787e+06	11400000	9762396	4.07946e+06	11200000	6812195	5.32123e+06	2.0479e+06	3.87388e+06	6.92425e+06	10100000	3.9235e+06	4.2774e+06	3364582	494819	2.16616e+06	813444	1.00003e+06	9640229	828519	1.18982e+06	2.48913e+06	659705
Ascladiol	HMDB0029610	-	131750886	-	-	16.779	157.047	2.35073	Ascladiol; 2,3-Methyleneglutaric acid	ND	0.421568	7.48686e-06	0.46164	0.388316	0.841166	1.26587	4328846	4323756	11400000	2139823	576883	3.30708e+06	1.28432e+06	2.20952e+06	470016	2.24495e+06	3365769	10000000	7.92587e+06	3.44026e+06	9400661	3.86086e+06	2792722	496352	2.518e+06	6.57516e+06	9462859	6.62709e+06	2.03528e+06	1746075	500797	1.09124e+06	494049	630556	4.99778e+06	413941	517100	2219169	590914
Leucyl-phenylalanine	HMDB0013243	C11221	6992310	73585	-	16.43	279.17	11.0884	Leucyl-phenylalanine; Isoleucyl-Phenylalanine; Phenylalanyl-Isoleucine; Longistylin C; keratan sulfate I	ND	0.1102	6.05318e-05	0.160821	0.0681957	0.424048	0.816013	796041	25300000	655478	691908	3.02209e+06	673861	5.61826e+06	607316	600742	9106872	3.51666e+06	673120	417309	1.32278e+06	580441	604684	635959	487185	39700000	831059	4.35783e+06	9244637	690949	708573	881965	447966	540339	681397	390710	565983	2550148	631024	407806
1-Arachidonoylglycerophosphoinositol	HMDB0061690	-	-	83053	-	16.282	619.284	18.2692	1-Arachidonoylglycerophosphoinositol; 1-arachidonoyl-sn-glycero-3-phospho-1D-myo-inositol	ND	0.447688	1.34804e-09	0.41193	0.47736	1.15884	1.0197	459847	2473059	1.13526e+06	1.28562e+06	3273218	1.37382e+06	2.44321e+06	1.16603e+06	6.01202e+06	1.8779e+06	1.16051e+06	1.97221e+06	1.74085e+06	2.15641e+06	1.72603e+06	2.34382e+06	1.54108e+06	1253514	983370	1.64758e+06	2.51078e+06	1552184	2.77973e+06	1.44581e+06	364804	1.66726e+06	957083	931730	1.38123e+06	607285	908567	770050	637880
PC(18:1(9Z)/18:1(9Z))	HMDB0000593	C00157	6437081	-	5572	16.245	786.601	19.9333	PC(18:1(9Z)/18:1(9Z)); PC(14:0/22:2(13Z,16Z)); PC(14:1(9Z)/22:1(13Z)); PC(16:0/20:2(11Z,14Z)); PC(16:1(9Z)/20:1(11Z)); PC(18:0/18:2(9Z,12Z)); PC(18:1(11Z)/18:1(11Z)); PC(18:1(11Z)/18:1(9Z)); PC(18:1(9Z)/18:1(11Z)); PC(18:2(9Z,12Z)/18:0); PC(20:1(11Z)/16:1(9Z)); PC(20:2(11Z,14Z)/16:0); PC(22:1(13Z)/14:1(9Z)); PC(22:2(13Z,16Z)/14:0); 1,2-dioleoyl-sn-glycero-3-phosphocholine	ND	0.69907	0.0612449	0.452157	0.903955	1.99921	0.281279	31400000	30800000	27800000	25900000	24000000	20900000	20900000	19200000	20600000	32900000	44500000	50700000	48900000	50000000	47600000	46900000	43000000	37300000	35200000	33500000	32700000	30800000	29700000	29400000	4212361	4.28753e+06	1.40598e+06	3.14635e+06	3.26038e+06	3.30787e+06	7.1438e+06	18600000	29400000
PC(16:0/P-18:0)	HMDB0007995	C00157	53478673	-	-	16.116	746.607	19.9303	PC(16:0/P-18:0); PC(18:0/P-16:0); PC(P-16:0/18:0); PC(P-18:0/16:0); PC(o-16:1(9Z)/18:0); PC(o-18:1(11Z)/16:0); PC(o-18:1(9Z)/16:0)	ND	0.307546	1.69533e-30	0.484951	0.160336	0.330624	0.910118	53500000	53800000	50300000	52200000	52300000	53100000	55500000	56300000	60500000	57700000	55100000	57800000	54700000	55000000	55600000	59300000	54800000	53000000	53900000	54400000	57400000	56900000	56600000	54700000	40500000	43100000	12300000	36200000	37600000	35900000	37700000	34600000	35300000
PC(16:0/22:4(7Z,10Z,13Z,16Z))	HMDB0007988	C00157	24778732	-	-	16.089	810.6	20.0215	PC(16:0/22:4(7Z,10Z,13Z,16Z)); PC(18:0/20:4(5Z,8Z,11Z,14Z)); PC(18:0/20:4(8Z,11Z,14Z,17Z)); PC(18:1(11Z)/20:3(5Z,8Z,11Z)); PC(18:1(11Z)/20:3(8Z,11Z,14Z)); PC(18:1(9Z)/20:3(5Z,8Z,11Z)); PC(18:1(9Z)/20:3(8Z,11Z,14Z)); PC(18:2(9Z,12Z)/20:2(11Z,14Z)); PC(18:3(6Z,9Z,12Z)/20:1(11Z)); PC(18:3(9Z,12Z,15Z)/20:1(11Z)); PC(18:4(6Z,9Z,12Z,15Z)/20:0); PC(20:0/18:4(6Z,9Z,12Z,15Z)); PC(20:1(11Z)/18:3(6Z,9Z,12Z)…	ND	2.64233	0.000470457	1.96455	3.20475	1.63129	1.28525	897717	970258	1035950	1.04805e+06	1.31042e+06	1.51848e+06	1.97201e+06	2459277	2.75795e+06	2.40524e+06	1.63203e+06	1.60248e+06	1.55595e+06	1.41964e+06	1.37946e+06	1.37991e+06	1.29015e+06	1.32963e+06	1.56861e+06	2.00934e+06	1.88482e+06	1.83801e+06	1.95693e+06	1.90094e+06	2.52923e+06	2.63117e+06	1.07933e+06	2.5516e+06	2605889	2.64006e+06	2.61374e+06	2238320	1.90277e+06
Bikojic acid	HMDB0034034	-	89014314	-	-	15.651	283.041	2.26669	Bikojic acid; 2-O-Caffeoyltartronic acid	ND	6.30194	0.519991	0.593332	11.0389	18.6049	18.1841	467541	348894	428469	551896	330273	553846	334989	370098	920432	490041	364355	450556	383306	576227	456662	525880	383768	488143	390405	337896	569896	572700	588824	274297	241445	498480	274573	327184	287404	213340	418827	340596	399530
Adenosine monophosphate	HMDB0000045	C00020	6083	16027	5111	15.546	348.07	2.38221	Adenosine monophosphate; 2'-Deoxyguanosine 5'-monophosphate; 3'-AMP; Adenosine 2'-phosphate; 2-hydroxy-dAMP	ND	1.81048	0.18534	2.66254	1.10344	0.414433	1.93025	938784	2.27704e+06	4284598	4286461	3577965	1.28708e+06	1.01918e+06	1.7345e+06	895561	1.38604e+06	2.0596e+06	1.95049e+06	1.49297e+06	789555	1.94289e+06	4.53623e+06	2.43323e+06	1.70446e+06	2172981	539079	1.45061e+06	2.18344e+06	8276610	2233198	13900000	3.77474e+06	990174	6.89099e+06	15000000	31800000	2.83998e+06	1.99281e+06	4.48123e+06
3',4'-Dihydrodiol	HMDB0013895	-	131750719	-	-	15.504	287.1	10.1184	3',4'-Dihydrodiol; Phenytoin dihydrodiol	ND	0.901419	0.628948	0.853357	0.941301	1.10306	0.835921	12000000	12900000	10100000	3.51781e+06	15100000	8416032	2.43716e+06	7.01296e+06	1.02314e+06	7862034	10000000	2.28728e+06	4124444	13000000	11600000	3.02982e+06	14900000	6.43107e+06	14800000	4814475	13500000	5.26322e+06	810279	4115988	3.98478e+06	3.9449e+06	3.68371e+06	8.07342e+06	4.10854e+06	9481272	3834146	23300000	13500000
3-Indolebutyric acid	HMDB0002096	C11284	8617	33070	6485	15.443	204.103	12.0687	3-Indolebutyric acid; Methsuximide; 5-(2-Furanyl)-1,2,3,4,5,6-hexahydro-7H-cyclopenta[b]pyridin-7-one; Isosalsolidine	ND	0.453681	4.39841e-05	0.519116	0.399384	0.769354	0.724233	15800000	3.61894e+06	2.71566e+06	1.91822e+06	3.1552e+06	3.19713e+06	2.93451e+06	3283757	2.81911e+06	1.79212e+06	1.20522e+06	2830827	3.08995e+06	1.20398e+06	3.26437e+06	2.5655e+06	2.53416e+06	2.72904e+06	2.4707e+06	1.64341e+06	5.80348e+06	3240163	5.5239e+06	1.36527e+06	3.34191e+06	2.26739e+06	1.27057e+06	3.40924e+06	2.11441e+06	906264	2.4907e+06	74280.1	57877.8
1-(Hydroxymethyl)-5,5-dimethyl-2,4-imidazolidinedione	HMDB0031670	-	67000	143246	-	15.413	159.077	1.87979	1-(Hydroxymethyl)-5,5-dimethyl-2,4-imidazolidinedione	ND	0.284029	2.0239e-26	0.477221	0.123721	0.259252	0.694975	14000000	10800000	9744789	10500000	10500000	9861853	9013450	8.13308e+06	7.38378e+06	9021195	8.23255e+06	10800000	11600000	13000000	7.84357e+06	12400000	12600000	6585495	14700000	12500000	8824735	7036673	8583520	5.87069e+06	6.00031e+06	7.07948e+06	5.48564e+06	4819398	5076422	5.17512e+06	5760273	6186948	6.53892e+06
2-Octenoylcarnitine	HMDB0013324	-	53481667	-	-	15.272	286.201	12.728	2-Octenoylcarnitine	Yes	1.27924	0.366394	0.530953	1.90015	3.57875	1.0906	390344	20500000	28300000	11100000	13800000	16300000	20500000	3.29916e+06	11500000	9942719	3.46503e+06	9746677	4283833	22800000	2.43104e+06	8227718	7207881	5.60339e+06	5.05055e+06	20700000	44700000	9930026	14200000	7936189	11100000	10400000	3.30422e+06	13600000	3133340	1.85452e+06	5638569	3.93137e+06	3.90746e+06
LysoPC(14:0)	HMDB0010379	C04230	460604	-	-	15.14	468.309	20.7	LysoPC(14:0); Buprenorphine; 1-Heptadecanoylglycerophosphoethanolamine; N-Arachidonoyl tyrosine	ND	0.475995	1.40011e-06	0.553152	0.411971	0.74477	1.41461	4.15834e+06	2.38484e+06	3.20628e+06	3.70477e+06	4.26718e+06	4200215	2207130	3860753	3.26347e+06	1.91653e+06	3.10616e+06	2.30233e+06	5204795	5.42852e+06	2.38798e+06	2.5573e+06	3.40163e+06	3918967	3.11334e+06	7058461	3.24183e+06	3.91732e+06	3.38036e+06	4.71261e+06	1.51378e+06	2.52366e+06	614332	3021275	1.695e+06	2.27613e+06	2.2835e+06	1.61452e+06	824207
Citrulline	HMDB0000904	C00327	9750	16349	16	14.983	176.103	1.84924	Citrulline; Argininic acid	ND	0.27204	2.11682e-24	0.479496	0.0998958	0.208335	0.548775	33200000	24300000	19200000	22400000	21000000	23400000	19800000	17300000	15800000	19900000	19300000	23200000	26700000	30300000	17400000	26200000	32100000	13400000	32800000	27000000	21200000	15700000	16700000	12700000	13600000	16000000	10600000	11000000	12000000	13500000	12900000	15300000	14900000
4-Pyridoxic acid	HMDB0000017	C00847	6723	17405	239	14.969	184.058	2.53979	4-Pyridoxic acid	ND	3.08314	4.029e-05	1.71585	4.2177	2.45808	1.3125	758817	1.52215e+06	1.78355e+06	1535012	1.01701e+06	1.66102e+06	1.63987e+06	683713	1.41128e+06	715033	1.20753e+06	1.05019e+06	1.0719e+06	1.63142e+06	696557	894628	1.11066e+06	1.51201e+06	1.53769e+06	1.16418e+06	1.29509e+06	774306	1.64019e+06	1.09423e+06	841009	1.40613e+06	1.06333e+06	1.5055e+06	1.97559e+06	1.21365e+06	1.40211e+06	1.81367e+06	1.51616e+06
PC(20:3(5Z,8Z,11Z)/P-18:1(11Z))	HMDB0008392	C00157	53479005	-	-	14.96	794.605	19.9755	PC(20:3(5Z,8Z,11Z)/P-18:1(11Z)); PC(20:3(5Z,8Z,11Z)/P-18:1(9Z)); PC(20:3(8Z,11Z,14Z)/P-18:1(11Z)); PC(20:3(8Z,11Z,14Z)/P-18:1(9Z)); PC(20:4(5Z,8Z,11Z,14Z)/P-18:0); PC(20:4(8Z,11Z,14Z,17Z)/P-18:0); PC(22:4(7Z,10Z,13Z,16Z)/P-16:0); PC(P-16:0/22:4(7Z,10Z,13Z,16Z)); PC(P-18:0/20:4(5Z,8Z,11Z,14Z)); PC(P-18:0/20:4(8Z,11Z,14Z,17Z)); PC(P-18:1(11Z)/20:3(5Z,8Z,11Z)); PC(P-18:1(11Z)/20:3(8Z,11Z,14Z)); PC(P…	ND	2.50761	0.00136286	2.9057	2.17727	0.74931	0.796091	436517	313323	314547	298043	256438	347466	362314	450706	578547	476438	419618	446922	540280	597886	682421	705820	742708	696419	740676	729033	798907	739488	844263	981669	824313	654404	194845	448092	431405	520896	434855	438520	441344
N1-Acetylspermidine	HMDB0001276	C00612	496	17927	3323	14.793	188.176	1.78749	N1-Acetylspermidine; N8-Acetylspermidine; N(8)-Acetylspermidinium	ND	0.722005	0.0246361	0.442843	0.95365	2.15347	1.30489	3.06273e+06	1.62803e+06	1.51252e+06	912535	1.14163e+06	1.37284e+06	1.13635e+06	1.11554e+06	1.79917e+06	1.28901e+06	947453	1356285	1.10493e+06	1.61855e+06	954992	1285031	1.55614e+06	866566	1.1669e+06	1.27333e+06	1.681e+06	1.52228e+06	1.11853e+06	953214	819448	657010	556162	856912	602794	597329	939592	1.01172e+06	764787
PC(14:0/20:3(5Z,8Z,11Z))	HMDB0007881	C00157	53478605	-	-	14.482	756.555	19.7169	PC(14:0/20:3(5Z,8Z,11Z)); PC(14:0/20:3(8Z,11Z,14Z)); PC(14:1(9Z)/20:2(11Z,14Z)); PC(16:0/18:3(6Z,9Z,12Z)); PC(16:0/18:3(9Z,12Z,15Z)); PC(16:1(9Z)/18:2(9Z,12Z)); PC(18:2(9Z,12Z)/16:1(9Z)); PC(18:3(6Z,9Z,12Z)/16:0); PC(18:3(9Z,12Z,15Z)/16:0); PC(20:2(11Z,14Z)/14:1(9Z)); PC(20:3(5Z,8Z,11Z)/14:0); PC(20:3(8Z,11Z,14Z)/14:0)	ND	1.22002	0.0264971	1.32362	1.13405	0.856779	1.10018	242536	285801	276227	401213	304621	377246	640440	907973	906707	1.11362e+06	1.14298e+06	1.17155e+06	1.08237e+06	1.24622e+06	1.33389e+06	1.62452e+06	1.59712e+06	1.67881e+06	1.77344e+06	1.82069e+06	2.10268e+06	2.61338e+06	2830748	2.86805e+06	2.44827e+06	2.35581e+06	717550	1.99588e+06	2.00148e+06	2.1704e+06	2.34297e+06	1.97737e+06	1.88894e+06
5,8-Epoxy-5,8-dihydro-3-hydroxy-8'-apo-b,y-carotenal	HMDB0039024	-	131752520	-	-	14.392	449.31	15.1716	5,8-Epoxy-5,8-dihydro-3-hydroxy-8'-apo-b,y-carotenal; beta-Citraurin epoxide	ND	0.971344	0.963816	0.502434	1.36044	2.7077	0.565815	1.28163e+06	2.33216e+06	1.62261e+06	2.7393e+06	443899	1.31629e+06	1.84117e+06	3808172	124162	4.0383e+06	2.43686e+06	312354	186047	812300	7402174	329248	3.63122e+06	1.03452e+06	1.10772e+06	263088	1.26525e+06	272856	903116	1076187	437768	56034.7	17156.2	1.69359e+06	171914	351657	221769	917140	647790
Glycylproline	HMDB0000721	-	79101	70744	5689	14.369	173.092	2.07592	Glycylproline; L-prolyl-L-glycine	ND	0.316208	3.34658e-15	0.433441	0.218929	0.505096	0.856683	4083186	19500000	6121923	5377476	5.8035e+06	5132615	5.15348e+06	5698436	5544431	21700000	10200000	4703534	4.72659e+06	6479597	5.39351e+06	6709334	3.03877e+06	4696400	12300000	5.31114e+06	6241279	5472097	6.06861e+06	5203880	2970754	3.23289e+06	2.51813e+06	3.94903e+06	2.84269e+06	2.84212e+06	3435422	3.59787e+06	3.37739e+06
N-Acetylhistidine	HMDB0032055	C02997	75619	16437	-	14.347	198.085	1.80274	N-Acetylhistidine	ND	0.358552	2.92282e-18	0.59581	0.161679	0.271359	0.418861	27800000	17900000	13500000	14700000	14200000	19400000	16500000	12100000	10900000	13800000	15100000	19900000	20100000	21800000	11100000	18700000	22100000	10300000	22600000	18700000	17100000	11900000	12800000	10400000	10700000	13400000	9617575	8412755	9069761	10200000	11400000	13000000	11000000
Arsenate	HMDB0012190	C01478	234	18231	-	14.268	140.915	1.6312	Arsenate	ND	0.619232	5.4541e-07	0.567833	0.661883	1.16563	0.866547	2752490	3.80602e+06	3818424	3.40667e+06	3.80494e+06	3.28136e+06	3.12721e+06	3663553	2.91609e+06	2.75135e+06	3.24139e+06	3568324	4.14104e+06	3.27513e+06	4.06549e+06	3.43785e+06	3.86154e+06	3.57221e+06	883428	2959452	3438885	4276506	3.24623e+06	3.80782e+06	41033.8	2.62499e+06	2.07932e+06	2.65233e+06	1.93655e+06	778041	2.63065e+06	930699	542771
Dihydroxyfumaric acid	HMDB0002050	C00975	8618	-	6460	14.247	149.009	1.53196	Dihydroxyfumaric acid; Dihydro-4-mercapto-5-methyl-3(2H)-thiophenone; 3-Acetyl-1,2-dithiolane	ND	0.556818	2.39383e-08	0.484724	0.61664	1.27215	1.57979	3.25431e+06	5.37375e+06	9743687	5695595	8.35463e+06	3.66233e+06	6024395	7.74927e+06	4.98125e+06	4.59379e+06	3.51658e+06	3362052	3.73428e+06	10900000	4926992	7.73359e+06	5924594	2.90792e+06	4477429	5.17847e+06	9114830	6875980	8960988	7.76721e+06	3.06523e+06	3.82733e+06	3.18172e+06	10600000	3.27115e+06	3.79519e+06	3.94723e+06	2.80977e+06	3.76353e+06
2-Furancarboxaldehyde	HMDB0032914	C14279	7362	34768	-	14.075	97.0289	1.55199	2-Furancarboxaldehyde; Protoanemonin	ND	0.385173	1.5649e-15	0.664329	0.153533	0.231111	0.503765	26800000	32000000	20600000	28400000	26700000	30300000	30300000	23700000	25400000	22600000	27500000	35600000	25500000	23000000	27700000	23400000	33600000	28100000	31900000	28700000	21600000	22100000	24200000	22700000	23900000	20700000	34600000	16500000	29400000	20800000	18200000	21000000	18000000
5'-Deoxy-5-fluorocytidine	HMDB0060405	C16635	10037499	-	-	14.017	246.091	2.18162	5'-Deoxy-5-fluorocytidine	ND	1.78476	1.65832e-05	1.5033	2.01831	1.34259	0.683942	377801	734413	541349	557560	1.01724e+06	663488	498018	452562	1.01727e+06	551318	584523	639089	596203	628217	983794	756716	584234	623856	779391	778824	558462	835800	758928	899712	810437	735029	675228	729910	626150	587941	687239	903189	705266
Gravolenic acid	HMDB0033884	-	131751501	-	-	13.598	281.104	11.6788	Gravolenic acid	ND	0.449563	0.00708883	0.651077	0.28235	0.433666	1.30313	67287.3	1.16901e+06	1.15768e+06	3.83407e+06	421653	3.45807e+06	1.45991e+06	4985903	22700000	3.30774e+06	852547	3.2355e+06	96613.1	2680979	8336057	3.19498e+06	2.47998e+06	458026	5527703	986508	1.24713e+06	1.14803e+06	2.06316e+06	4471833	487477	467079	2293858	5.90248e+06	429296	917823	10200000	7192131	197553
Osmundalactone	HMDB0031303	-	12374456	-	-	13.597	129.053	3.97535	Osmundalactone; 3-Hydroxy-4,5-dimethyl-2(5H)-furanone; 2-Ethyl-3,4-dihydroxyfuran; L-erythro-5-(1-Hydroxyethyl)-2(5H)-furanone; 5,6-Dihydro-4-methoxy-2H-pyran-2-one; xi-5-Acetyltetrahydro-2(3H)-furanone; (±)-Furaneol; 2,7-Oxepanedione	ND	2.14752	6.00748e-09	1.51506	2.67231	1.76383	1.05425	2170701	1.44759e+06	2.33569e+06	2801386	2145644	1.91062e+06	2.47985e+06	2.46805e+06	1.61112e+06	1.84537e+06	1.98759e+06	2.07634e+06	2.14971e+06	1.60243e+06	1.88523e+06	1.7553e+06	2.57261e+06	2.27472e+06	2.24209e+06	1.96214e+06	1.55996e+06	1.73231e+06	1.80431e+06	2.9101e+06	2.30248e+06	2.33375e+06	2.57325e+06	2.42223e+06	2.6069e+06	3.07384e+06	2.56771e+06	2.54566e+06	2.75551e+06
1-(4-Hydroxy-3-methoxyphenyl)-3-decanone	HMDB0030801	C10482	94378	-	-	13.495	279.192	1.98715	1-(4-Hydroxy-3-methoxyphenyl)-3-decanone; 8-Acetoxy-4-acoren-3-one; Panaxytriol; Panaxacol	ND	0.425393	1.12831e-22	0.483398	0.377261	0.780435	0.913148	29300000	28600000	25600000	20600000	24500000	18500000	22100000	29600000	23400000	22500000	16900000	19300000	20100000	18700000	23000000	19100000	15100000	9999980	21200000	24200000	30700000	16200000	4938030	19500000	14700000	18300000	17900000	14000000	6.85928e+06	9828139	7345369	11600000	8880342
Stearoylcarnitine	HMDB0000848	-	52922056	73074	5811	13.406	428.374	18.8904	Stearoylcarnitine	Yes	0.473634	1.77444e-09	0.516666	0.437926	0.8476	0.552152	893353	631000	2.28194e+06	1708148	1093164	3454045	1.28379e+06	1.52117e+06	731772	4261285	967305	975764	2.77254e+06	1.34281e+06	1.8711e+06	1577004	2552417	2295593	907316	2.6132e+06	1814721	2.23332e+06	1796689	2.40531e+06	669383	1404694	40719.2	890683	2.32843e+06	1.40025e+06	1.28725e+06	1.35525e+06	532242
1-Methylhistidine	HMDB0000001	C01152	92105	50599	3741	13.316	170.093	1.79942	1-Methylhistidine; 3-Methylhistidine	ND	0.370802	3.93038e-16	0.511643	0.253934	0.496311	1.0781	7541089	10900000	10900000	12400000	7786453	11800000	10200000	6659586	10500000	16000000	7593138	7.67747e+06	7.13567e+06	24800000	12900000	10700000	6667553	6.37609e+06	13100000	11600000	7.85655e+06	14300000	14100000	4.67917e+06	6.08764e+06	9695081	4924834	7974701	6168223	3254391	7.83995e+06	4.68228e+06	7085444
p-Mentha-1,3,5,8-tetraene	HMDB0029641	-	62385	-	-	12.984	133.099	2.79753	p-Mentha-1,3,5,8-tetraene	ND	2.37744	0.00893924	0.962013	3.55194	3.69219	2.78695	3.3585e+06	3284456	2.91404e+06	2621771	2.74817e+06	3371299	3.83261e+06	2802118	3.05603e+06	3023457	2.59998e+06	2.16828e+06	2.48391e+06	3.18951e+06	2.20445e+06	2638142	2493931	2122863	2.12085e+06	2.43399e+06	3.19142e+06	2.39634e+06	3.27439e+06	2.86292e+06	2.47925e+06	2.03374e+06	2.14312e+06	2.695e+06	1.77753e+06	1.87041e+06	2.14156e+06	2.82841e+06	1.65118e+06
3b,16a-Dihydroxyandrostenone sulfate	HMDB0000386	-	-	-	5375	12.95	383.15	12.8388	3b,16a-Dihydroxyandrostenone sulfate; Glicoisoflavanone; 5,7-Dihydroxy-3',4'-dimethoxy-5'-prenylflavanone; O-Ethylcubebin; Kanzonol N; 12-Dehydroporson; 16alpha-hydroxydehydroepiandrosterone 3-sulfate	ND	0.428306	0.00222866	0.735492	0.173406	0.235769	0.438537	1790799	7493501	16100000	11600000	3.88153e+06	3.36472e+06	2.84743e+06	5744209	16100000	30800000	2.47995e+06	1.63864e+06	2.76672e+06	1.33309e+06	1.70577e+06	3008734	1.36027e+06	14600000	671831	2230613	6847413	1.737e+06	2.76315e+06	3472036	1.876e+06	2.55257e+06	2.98543e+06	9158715	5.05271e+06	1.27012e+06	6.43126e+06	684553	1.60251e+06
Ne,Ne dimethyllysine	HMDB0013287	C05545	4478779	-	-	12.921	175.144	1.77716	Ne,Ne dimethyllysine	ND	0.41398	3.56122e-12	0.494702	0.346997	0.701428	0.99938	3.25596e+06	3.20974e+06	1.41727e+06	1.42106e+06	1.27026e+06	1.19365e+06	2575068	3.19202e+06	919411	1.65217e+06	2.86736e+06	2.53356e+06	963290	1.9667e+06	2.24869e+06	2.45367e+06	2.66941e+06	1.17024e+06	2.78348e+06	1080960	1114170	2.30875e+06	1.1255e+06	2229160	889754	1.83255e+06	754415	652375	813849	1.45049e+06	1.74333e+06	825239	1280718
Bis-N-butyl phthalate	HMDB0031949	-	10434741	-	-	12.896	468.191	15.6304	Bis-N-butyl phthalate	ND	1.92038	3.81534e-05	1.73994	2.07011	1.18976	0.892728	1.25251e+06	1.52588e+06	1.76534e+06	1.57012e+06	1394350	1.7074e+06	1.6818e+06	1.49751e+06	1.9435e+06	1.73155e+06	1.40618e+06	567134	2984117	1.46255e+06	1.79107e+06	1.31106e+06	1.31589e+06	1.27368e+06	1.49631e+06	1.40395e+06	1.56266e+06	1.2891e+06	1.20061e+06	957698	4887791	1.90818e+06	74943.9	1.82746e+06	1.61428e+06	2.81322e+06	2.89233e+06	3.24852e+06	1.41883e+06
cis-4-Decenedioic acid	HMDB0000603	-	9543671	-	5578	12.79	199.095	12.7027	cis-4-Decenedioic acid; cis-5-Decenedioic acid; 5-Pentyltetrahydro-2-oxo-3-furancarboxylic acid; alpha-Carboxy-delta-nonalactone; (±)-Camphoric acid; (1R,2R,3S,1'R)-Nepetalinic acid; Matsutakic acid A	ND	1.80455	0.255583	0.68104	2.73682	4.01859	2.26749	564628	775563	765297	588218	674002	1.46533e+06	902671	638924	10900000	962613	532378	446629	530444	2.1668e+06	559970	848843	507929	663827	699027	431657	599463	603590	864227	2.45001e+06	559863	815507	500507	776803	2.1491e+06	703399	641639	444020	495102
L-beta-aspartyl-L-alanine	HMDB0011162	-	14284576	-	-	12.751	203.065	1.92138	L-beta-aspartyl-L-alanine; 5-L-Glutamylglycine; Levamisole; Alanyl-Aspartate; Aspartyl-Alanine	ND	0.475161	3.77647e-18	0.578748	0.389205	0.672494	1.08742	1.78737e+06	3160091	2.10646e+06	3.45281e+06	2938211	2.76642e+06	3.24316e+06	2.59598e+06	4.19941e+06	3.01981e+06	2277904	3.46036e+06	2.77358e+06	2.30247e+06	2.48713e+06	2.26271e+06	2.19741e+06	3.67192e+06	3.48446e+06	2.2112e+06	2.39373e+06	2.53559e+06	3.63915e+06	1.92425e+06	1.28009e+06	2.1205e+06	1.49068e+06	1.78869e+06	1.69001e+06	1.69197e+06	2265547	2.71107e+06	3.32602e+06
Acetylglycine	HMDB0000532	-	10972	40410	5517	12.707	118.05	2.29124	Acetylglycine; L-2-Amino-3-oxobutanoic acid; L-Aspartate-semialdehyde	ND	0.386678	3.81039e-11	0.479039	0.310037	0.647206	0.687568	4.16001e+06	8711748	3.13358e+06	2.2953e+06	4.39362e+06	4.72786e+06	2.00242e+06	1.76888e+06	6.78605e+06	1.98914e+06	10700000	5.14607e+06	1.87382e+06	3.93739e+06	3.90025e+06	2.87208e+06	1.94054e+06	2.24961e+06	4.28517e+06	2.12251e+06	2.03829e+06	1.89428e+06	1.44847e+06	2.14108e+06	1.51696e+06	2.43874e+06	1419748	3058469	3.14452e+06	3636285	3.81509e+06	2.1902e+06	1.31839e+06
Asparagusic acid syn-S-oxide	HMDB0029612	-	131750887	-	-	12.613	166.985	1.52377	Asparagusic acid syn-S-oxide	ND	1.24295	0.212352	0.999525	1.44494	1.44563	0.945232	6.85722e+06	6.07702e+06	5.08119e+06	7210751	6069545	6.5836e+06	398721	4.05873e+06	5.90887e+06	5.25017e+06	481296	354300	373804	339746	279578	328212	7235399	5.93835e+06	5.11356e+06	350862	3.72596e+06	5216764	5.36687e+06	7.92407e+06	9282805	6939228	9411491	6119390	7.03926e+06	6762679	304622	182994	539272
Ethyl maltol	HMDB0031735	C20362	21059	-	-	12.612	141.054	5.54274	Ethyl maltol; Furfuryl acetate; Ethyl furoate; Ethyl 3-furoate; Trifluoromethyl-bismethyl ketone	ND	2.18889	0.0104397	1.37265	2.8662	2.08808	0.439729	2.32606e+06	2.02724e+06	3.43047e+06	1.95672e+06	1.57728e+06	1.57105e+06	2.19189e+06	1.94231e+06	2.97781e+06	1.84314e+06	1.20279e+06	1.41935e+06	1.54448e+06	1.94673e+06	1.41355e+06	1.51936e+06	1.51451e+06	2.85195e+06	1522518	1.52217e+06	2313461	1.55237e+06	2.72917e+06	1.526e+06	2.77031e+06	2.51688e+06	2178848	3.18197e+06	1.65195e+06	1.68019e+06	1.42122e+06	2.26526e+06	4.70834e+06
L-Urobilin	HMDB0004159	C05793	5280818	29023	7022	12.56	595.347	13.9888	L-Urobilin	ND	5.36849	0.228464	0.802308	9.15744	11.4139	1.81371	17654.5	1051150	329632	591818	520926	6515796	18871.1	292649	6.15953e+06	1.07385e+06	255617	99606.2	30832	285214	282928	236507	1559717	288435	1.27889e+06	124467	949220	584561	20317.5	61078.8	114519	1.55629e+06	44783.5	198009	2.61074e+06	7852.46	114925	1.98436e+06	294230
PC(14:0/20:1(11Z))	HMDB0007879	C00157	52922226	-	-	12.512	760.585	19.8765	PC(14:0/20:1(11Z)); PC(14:1(9Z)/20:0); PC(16:0/18:1(11Z)); PC(16:0/18:1(9Z)); PC(16:1(9Z)/18:0); PC(18:0/16:1(9Z)); PC(18:1(11Z)/16:0); PC(18:1(9Z)/16:0); PC(20:0/14:1(9Z)); PC(20:1(11Z)/14:0); PE(15:0/22:1(13Z)); PE(22:1(13Z)/15:0)	ND	0.786168	0.0747645	0.543582	0.987463	1.81659	0.611789	54000000	53500000	47400000	46400000	42200000	39400000	40600000	41600000	40800000	45500000	48500000	46200000	43000000	41200000	43100000	45100000	45500000	43900000	44400000	46300000	48800000	47600000	48900000	48800000	17600000	17000000	7.26687e+06	12400000	12100000	10200000	9761712	8501350	8929448
Bilirubin	HMDB0000054	C00486	5280352	16990	81	12.433	585.27	14.9174	Bilirubin; 4E,15Z-Bilirubin IXa	ND	0.750684	0.123017	0.836047	0.67985	0.813172	0.374296	19600000	28000000	17600000	28500000	15100000	45000000	3.9181e+06	27900000	47700000	22300000	8362679	16800000	7.31957e+06	14800000	15200000	10200000	5134077	7434946	19200000	8902946	12700000	13100000	6.28728e+06	8099543	19600000	37100000	580899	17500000	12200000	9269379	8.34504e+06	6.97323e+06	13000000
Urocanic acid	HMDB0000301	C00785	736715	30817	298	12.419	139.05	2.46973	Urocanic acid; Nicotinamide N-oxide; 5-Oxo-2(5H)-isoxazolepropanenitrile; (E)-Urocanic acid; 2-Aminonicotinic acid	ND	1.06912	0.653454	1.52507	0.690786	0.452954	0.677772	3826538	3.76199e+06	3.77608e+06	1.34633e+06	2.61766e+06	2.6113e+06	1.90281e+06	1974941	2.61698e+06	3.66314e+06	1.30553e+06	3.36311e+06	1.34318e+06	4.49367e+06	2.99619e+06	1.49889e+06	4264788	4.44017e+06	2.02798e+06	2.62735e+06	2.60018e+06	4836552	2.67513e+06	4558727	5182852	4.05987e+06	6076723	6.03193e+06	2.588e+06	6399079	9236161	2696783	6.493e+06
N2-Succinyl-L-ornithine	HMDB0001199	C03415	127370	27574	6075	12.348	233.113	2.58939	N2-Succinyl-L-ornithine; 4-(Glutamylamino) butanoate; Aspartyl-Valine; Hydroxyprolyl-Threonine; Threoninyl-Hydroxyproline; Valyl-Aspartate; L-N-(3-Carboxypropyl)glutamine	ND	1.74494	0.00181421	1.44781	1.99149	1.37552	0.508714	1.51667e+06	2616159	2.13966e+06	698845	2.75299e+06	2.82709e+06	1728191	1.14222e+06	3.27405e+06	1.42116e+06	1259177	1.50901e+06	2.31751e+06	2.27255e+06	1.1098e+06	2383892	1.21188e+06	1.86297e+06	1.38371e+06	2.37982e+06	2.55345e+06	892685	2232082	1.22311e+06	2.51869e+06	1.6612e+06	1.16274e+06	2496498	1.10807e+06	883211	2.67008e+06	2733481	2.16644e+06
4-Aminophenol	HMDB0001169	C02372	403	17602	6051	12.323	110.06	5.41407	4-Aminophenol; 2-Acetylpyrrole; 1-Methyl-2-pyrrolecarboxaldehyde	ND	0.692864	0.16338	0.496662	0.855669	1.72284	1.22287	2123595	2.40802e+06	7296444	1.90829e+06	495832	1.6111e+06	672159	1.52794e+06	507244	19100000	1787350	6446041	5037164	2.93163e+06	5.65298e+06	1.84192e+06	1591927	569179	907276	3.41523e+06	2.76051e+06	3.9897e+06	1.18057e+06	1587153	442292	786579	2.91636e+06	408982	1.90564e+06	451329	490331	2.36256e+06	516199
Chlorosesamone	HMDB0035529	-	-	-	-	12.17	293.055	3.91429	Chlorosesamone	ND	3.19998	0.0450635	1.31748	4.76205	3.61452	1.72153	261933	570790	212721	89755	634282	509776	533168	308958	1.7471e+06	219685	349402	189631	195450	208069	290567	641564	132306	178678	488480	372922	554021	375329	549949	473163	650178	517807	399419	801972	1.55173e+06	737008	813359	682846	284020
Citronellyl beta-sophoroside	HMDB0032839	-	131751330	-	-	12.116	481.26	10.9722	Citronellyl beta-sophoroside	ND	0.516702	0.00107775	0.420684	0.596376	1.41763	0.483473	4237210	1.74968e+06	559934	571117	1.09624e+06	852953	2.54218e+06	1.39869e+06	5410969	1.59315e+06	3.26795e+06	2.23505e+06	1.11359e+06	3.75618e+06	1.91965e+06	1.62717e+06	2.26624e+06	2.53173e+06	5780599	636454	14700000	4.18014e+06	5620503	1.22623e+06	743459	724591	1323586	1569881	1.02719e+06	716569	771125	545243	603318
(S)-3-Methylthiohexyl hexanoate	HMDB0038947	-	543585	-	-	12.087	247.173	10.0499	(S)-3-Methylthiohexyl hexanoate	ND	1.06073	0.734241	1.18443	0.958083	0.8089	0.555352	2.46572e+06	2158428	1.73753e+06	1.65673e+06	1.71607e+06	1.7027e+06	4.19148e+06	2.0286e+06	1.74431e+06	1.85076e+06	1.5335e+06	1.04132e+06	1.62412e+06	4172491	1.68652e+06	1.5632e+06	1.45844e+06	888562	2.23692e+06	2.1772e+06	1.7867e+06	1.71006e+06	4.03857e+06	3.59079e+06	3.23476e+06	1.91028e+06	1.64525e+06	3.97125e+06	2881732	1.28036e+06	2.88116e+06	2.4388e+06	2.21816e+06
Dehydroepiandrosterone sulfate	HMDB0001032	C04555	12594	16814	4095	11.87	367.155	14.2321	Dehydroepiandrosterone sulfate; Testosterone sulfate; Epitestosterone sulfate; 2',4-Dihydroxy-4',6'-dimethoxy-3'-prenylchalcone; 9-Hydroxy-4-(3,7-dimethyl-2,6-octadienyloxy)-psoralen; Kanzonol P	ND	0.523873	0.000121946	0.850214	0.25308	0.297667	0.72973	52600000	120000000	221000000	317000000	68700000	117000000	81200000	243000000	404000000	415000000	110000000	67000000	171000000	58000000	132000000	131000000	65900000	145000000	65400000	103000000	115000000	192000000	75000000	189000000	73000000	221000000	153000000	347000000	184000000	104000000	194000000	24900000	86000000
(Z)-3-Methyl-3-decenoic acid	HMDB0031062	-	129711116	-	-	11.855	183.136	15.2057	(Z)-3-Methyl-3-decenoic acid; (Z)-3-Methyl-4-decenoic acid; trans-2-Hexyl-1-cyclopropaneacetic acid; Ethyl (E)-2-nonenoate; Ethyl 3-cyclohexylpropionate; cis-3-Hexenyl pentanoate; 2,3-Undecanedione; (E)-3-Heptenyl 2-methylpropanoate; 3-Hexenyl 2-methylbutyrate; Methyl 2-decenoate; 6-Methyl-5-hepten-2-one propyleneglycol acetal; cis-3-Octenyl propionate; Pent-2-enyl hexanoate; Prenyl caproate; tra…	ND	1.23114	0.515687	0.568553	1.78094	3.13241	1.15158	369037	1.56081e+06	2.54151e+06	294144	3.38568e+06	3486132	3.0891e+06	778383	30900000	890708	2.26705e+06	3128301	857268	10200000	1.1168e+06	4251434	1.76625e+06	1.26156e+06	858056	3860858	3.05949e+06	1.36571e+06	2.89312e+06	1.15653e+06	143975	1.46448e+06	270741	745747	6002789	950371	3625657	1.12002e+06	1707344
Glycerophosphocholine	HMDB0000086	C00670	71920	16870	370	11.841	258.11	1.96321	Glycerophosphocholine; 5-Methylcytidine; Tolmetin; Pyro-L-glutaminyl-L-glutamine	ND	0.691155	0.00130953	1.00626	0.429682	0.427007	0.724495	42100000	34000000	46800000	41500000	38800000	29400000	35400000	31300000	39500000	39700000	34400000	36800000	47000000	37800000	39700000	38700000	40500000	45100000	42600000	31100000	25900000	33700000	43200000	31200000	37900000	33200000	33200000	25300000	34300000	47500000	31000000	31300000	48000000
Citpressine I	HMDB0029323	-	5494827	542817	-	11.705	302.102	12.2927	Citpressine I; Citrusinine I; gamma-Glutamyl-beta-(isoxazolin-5-on-2-yl)alanine	ND	0.788529	0.256638	1.07917	0.547363	0.50721	0.696265	4881099	2.46983e+06	2466238	4.22143e+06	1.43254e+06	11400000	353003	5072862	7.43818e+06	3660072	1.85153e+06	1.30281e+06	638402	2.2702e+06	2.66889e+06	2.01565e+06	1.12751e+06	1.367e+06	2.10163e+06	2.37417e+06	1.96108e+06	2.44151e+06	1.20475e+06	949546	2.23915e+06	4.02324e+06	2.15395e+06	2.1945e+06	1266321	2.96697e+06	1.61506e+06	990721	2557568
N-(3-acetamidopropyl)pyrrolidin-2-one	HMDB0061384	-	129397	133185	-	11.628	185.129	9.47572	N-(3-acetamidopropyl)pyrrolidin-2-one	ND	0.948364	0.768673	0.853965	1.0267	1.20227	0.549955	46600000	19800000	46500000	21000000	31500000	31300000	26300000	31300000	37400000	29200000	35700000	25700000	14800000	48200000	35100000	25300000	53100000	22600000	27500000	43300000	57600000	57300000	28300000	22000000	20900000	30500000	11900000	33300000	22400000	20900000	42200000	21800000	33700000
Vanilpyruvic acid	HMDB0011714	-	14124	-	-	11.621	211.058	9.05859	Vanilpyruvic acid; 3-(3,4-Dihydroxy-5-methoxy)-2-propenoic acid	ND	0.382673	0.000505153	0.555423	0.239328	0.430893	0.344555	1.93255e+06	4265933	9371420	2.23827e+06	3549381	2.16966e+06	3.36289e+06	516374	1.91946e+06	835955	1.46075e+06	1.72601e+06	2.20344e+06	3.15309e+06	1.10391e+06	1.81592e+06	2.82379e+06	1.37774e+06	1.81581e+06	2.53737e+06	25100000	1671699	1.77794e+06	4713078	937284	2.58087e+06	916568	1.96024e+06	2.53749e+06	2026072	1.25036e+06	1.31128e+06	1.0578e+06
3,4-Diethylthiophene	HMDB0040236	-	520753	-	-	11.591	141.072	2.13846	3,4-Diethylthiophene	ND	0.896371	0.48987	0.664524	1.08875	1.6384	1.19904	1.59574e+06	1.29661e+06	1.86822e+06	1.33502e+06	1290268	1.48973e+06	1.26364e+06	2255190	1.63869e+06	227309	1.1165e+06	1.14792e+06	1.00675e+06	1.57893e+06	50759.9	1.21135e+06	1112474	1.35273e+06	1.14507e+06	1.42522e+06	1.85421e+06	1162517	1.29226e+06	1.57734e+06	1223550	1194587	1.11946e+06	1.21945e+06	898719	799168	840153	1.15569e+06	62931.7
Emtricitabine	HMDB0015017	C12599	60877	31536	-	11.568	246.036	10.1976	Emtricitabine	ND	0.472861	3.00824e-07	0.609451	0.359521	0.589909	1.5433	2.46738e+06	6799684	4565365	4312974	4256060	3.84391e+06	1.09621e+06	5.63916e+06	1118095	6953403	6.78003e+06	4.38314e+06	7220749	9746749	7.91511e+06	10300000	5.65977e+06	4409723	8.08034e+06	10100000	9432010	4.49604e+06	2.29683e+06	6639337	505506	2.85954e+06	1.09816e+06	1.55408e+06	5521378	1.35203e+06	3.68877e+06	4.59624e+06	1.37508e+06
Sinapyl alcohol	HMDB0013070	C02325	5280507	64557	-	11.564	211.096	13.1091	Sinapyl alcohol; 5-(3',5')-Dihydroxyphenyl-gamma-valerolactone; 3,4-Dihydroxyphenylvaleric acid; 3-Methyl-1-(2,4,6-trihydroxyphenyl)-1-butanone; 2'-Hydroxy-4',6'-dimethoxy-3'-methylacetophenone; 2-Methoxy-4-(4-methyl-1,3-dioxolan-2-yl)phenol; 2-Methoxy-3-(4-methoxyphenyl)propanoic acid; Bancroftinone; 3-(4-Hydroxy-3-methoxyphenyl)-2-methylpropionic acid	ND	2.06211	0.650914	3.709	0.695535	0.187526	0.309526	319742	947620	1.76153e+06	1821540	711543	738950	477984	1.04013e+06	382099	1.25723e+06	942431	574895	559880	1492108	2.33049e+06	920291	1.77157e+06	1.55885e+06	1.50257e+06	700364	786897	871268	315789	416138	1.42007e+06	107000000	634473	1.30638e+06	2.64538e+06	456044	510737	1.66362e+06	965995
PC(14:0/20:5(5Z,8Z,11Z,14Z,17Z))	HMDB0007885	C00157	24778635	-	-	11.532	752.516	16.0025	PC(14:0/20:5(5Z,8Z,11Z,14Z,17Z)); PC(14:1(9Z)/20:4(5Z,8Z,11Z,14Z)); PC(14:1(9Z)/20:4(8Z,11Z,14Z,17Z)); PC(16:1(9Z)/18:4(6Z,9Z,12Z,15Z)); PC(18:4(6Z,9Z,12Z,15Z)/16:1(9Z)); PC(20:4(5Z,8Z,11Z,14Z)/14:1(9Z)); PC(20:4(8Z,11Z,14Z,17Z)/14:1(9Z)); PC(20:5(5Z,8Z,11Z,14Z,17Z)/14:0); PE(15:0/22:5(4Z,7Z,10Z,13Z,16Z)); PE(15:0/22:5(7Z,10Z,13Z,16Z,19Z)); PE(22:5(4Z,7Z,10Z,13Z,16Z)/15:0); PE(22:5(7Z,10Z,13Z,16Z…	ND	0.798212	0.0163407	0.944648	0.676702	0.716354	0.45459	8.25142e+06	6.2947e+06	6221123	7088201	5521614	5195803	6705414	6222848	7236291	6.17052e+06	6216508	5.81817e+06	5.41518e+06	6.11444e+06	5.81141e+06	5433461	6.09684e+06	4673210	5.22346e+06	5.80971e+06	5675551	4.51743e+06	4892465	6.23097e+06	6.08122e+06	6.23127e+06	1.48781e+06	6.31515e+06	7134980	5251760	5663675	5549485	6.89557e+06
1,26-Hexacosanediol diferulate	HMDB0030751	-	129681811	-	-	11.521	751.513	16.0085	1,26-Hexacosanediol diferulate; 1,28-Dicaffeoyloctacosanediol	ND	0.823956	0.0379162	0.964779	0.707104	0.732917	0.448726	16400000	13300000	12900000	14300000	11200000	11200000	12800000	13200000	13500000	13500000	11000000	10800000	12200000	11800000	13100000	11700000	11200000	10200000	10100000	11000000	11100000	9683478	10200000	11500000	13600000	13000000	3.49037e+06	11800000	14200000	10600000	11700000	11500000	13600000
Cyclomammein	HMDB0030711	-	101967071	-	-	11.453	389.199	16.6163	Cyclomammein; Furomammea G; Cycloneomammein; MAB 4; 2-(4-Allyl-2,6-dimethoxyphenoxy)-1-(3,4-dimethoxyphenyl)-1-propanol; Fragransin D1; Fragransin D3; Pyranomammea C; Quassin; Pyranomammea B	ND	1.8085	3.3236e-05	1.62953	1.957	1.20096	0.876351	883179	914036	835461	764266	998927	807282	889247	921412	1.17855e+06	1.08662e+06	687462	504796	1.53898e+06	771100	951262	921730	867254	848185	961113	901182	869856	833111	1.07987e+06	734953	2.34107e+06	1.00349e+06	65898	1.04706e+06	1.14379e+06	1072028	1.44566e+06	1.58959e+06	1.06348e+06
TG(8:0/8:0/a-13:0)[rac]	HMDB0071246	-	131778053	-	-	11.423	539.427	22.1312	TG(8:0/8:0/a-13:0)[rac]; TG(8:0/8:0/i-13:0); TG(8:0/8:0/13:0)	ND	1.16716	0.406074	1.49319	0.896632	0.600481	0.980627	22687	759304	2.05962e+06	1.1826e+06	1358349	1.37422e+06	1.15309e+06	1.24236e+06	2352391	1.42315e+06	378847	709737	986575	607283	316394	884338	1322225	1.51166e+06	300091	642252	2.65526e+06	694038	943009	559070	861157	2.40562e+06	1.89517e+06	3.1069e+06	1.32538e+06	315493	2.44143e+06	852494	1.05376e+06
L-Glutamine	HMDB0000641	C00064	5961	18050	5614	11.394	147.077	1.84008	L-Glutamine	Yes	0.462317	5.57911e-13	0.759345	0.215847	0.284254	0.64166	46900000	31700000	29300000	33600000	31600000	38300000	32600000	40800000	32200000	36200000	37800000	30400000	35900000	31900000	30700000	30400000	35400000	26600000	33100000	37900000	27200000	26400000	35600000	24300000	30200000	27600000	31000000	29200000	20500000	37600000	33000000	26100000	29100000
Urobilinogen	HMDB0004158	C05791	440784	4260	7021	11.392	591.319	13.5756	D-Urobilinogen; I-Urobilin	ND	2.13158	0.382416	0.412978	3.55766	8.61465	0.823577	141659	74028.4	1.10231e+06	397355	123104	660369	346776	2238221	15500000	75455.3	221784	4247763	351188	134196	315179	225964	96456.6	202782	329022	187723	342042	118767	131283	2.77422e+06	1272708	365244	800052	901712	140950	210882	408585	191780	3448619
Salsoline-1-carboxylate	HMDB0013067	-	6999659	-	-	11.389	236.09	11.7689	Salsoline-1-carboxylate; 3-Hydroxy-carbofuran; N-lactoyl-Phenylalanine	ND	1.32027	0.457578	0.530211	1.97586	3.72655	3.16847	4781583	437500	1.56322e+06	1.06077e+06	558243	686791	2.68527e+06	914574	632309	990184	1.14284e+06	712938	342085	1.55583e+06	472507	474699	498124	674682	325494	560193	577076	448733	1.81992e+06	1.66292e+06	98872.6	451599	413710	749074	339868	317306	370746	360066	386419
3-[(3-Methylbutyl)nitrosoamino]-2-butanone	HMDB0033553	-	51227	-	-	11.263	187.144	2.15199	3-[(3-Methylbutyl)nitrosoamino]-2-butanone	ND	1.36567	0.00225429	1.41436	1.32528	0.937017	0.808092	1.02047e+06	1059439	1.07761e+06	902375	1.22235e+06	965933	1061222	1.05038e+06	1.14226e+06	834412	282528	676243	957632	992253	862518	756499	343891	1.18502e+06	400290	909360	1.07543e+06	824421	885885	785939	1.28728e+06	1.79739e+06	1.33534e+06	1.24784e+06	1.38986e+06	959380	1.49659e+06	1.82198e+06	1.58732e+06
PE(20:0/P-18:0)	HMDB0009247	C00350	53479715	-	-	11.257	760.613	20.5133	PE(20:0/dm18:0); PE(22:0/P-16:0); PE(P-16:0/22:0); PE(P-18:0/20:0)	ND	4.41172	0.193324	2.40431	6.07744	2.52773	1.21477	898771	1.2269e+06	1.04823e+06	461908	888197	1.25152e+06	833357	4.01314e+06	1.03635e+06	1.1343e+06	1.30939e+06	1.37552e+06	1.04475e+06	975720	1.05885e+06	1.36135e+06	1561079	1.29682e+06	1.22358e+06	1106640	1413643	1472300	1.38023e+06	1.42906e+06	816541	1.18125e+06	14200000	884558	887326	874828	904651	882702	808252
Hippuric acid	HMDB0000714	C01586	464	18089	1301	11.137	180.066	9.81492	Hippuric acid; 3-Succinoylpyridine; Adrenochrome; Methyl n-formylanthranilate; 1-(4-Methoxyphenyl)-2-nitroethylene	ND	0.454279	0.000988947	0.533365	0.388655	0.728686	0.974587	8951900	40100000	19700000	16200000	16600000	14800000	3.56384e+06	24100000	3.59609e+06	28300000	29200000	14600000	25300000	55800000	39400000	56200000	19500000	11700000	38800000	48900000	40400000	15100000	6.97167e+06	22300000	5370604	9407621	3.14249e+06	4312216	17200000	4911356	11600000	18500000	5297492
2-Octenedioic acid	HMDB0000341	-	6079438	89192	5330	11.022	173.079	7.04759	2-Octenedioic acid; cis-4-Octenedioic acid; trans-3-Octenedioic acid; 3-Isopropenylpentanedioic acid; Ethyl 2,4-dioxohexanoate; Diethyl fumarate	ND	1.20776	0.316991	1.3457	1.0933	0.812437	0.665871	11800000	12100000	15400000	13200000	14600000	11000000	10000000	11200000	9449953	4939499	7358273	7447096	7708606	4840067	8.02829e+06	7396841	7185120	8488670	8.37313e+06	7945315	5660705	6856244	7.18301e+06	8089093	20600000	19800000	19200000	17700000	16000000	15900000	16400000	11700000	12600000
N-Heptanoylglycine	HMDB0013010	-	10932172	74433	-	11.011	188.128	2.3392	N-Heptanoylglycine; Polyethylene glycol	ND	1.11216	0.589937	0.624467	1.51684	2.42902	0.9583	2904244	2.3861e+06	3.72853e+06	1.18823e+06	2632853	3.46022e+06	4493382	2.30581e+06	2.26381e+06	9118370	2.06211e+06	1.88615e+06	4.92046e+06	6.07965e+06	5.50086e+06	2.28377e+06	9515262	2.46302e+06	3.5876e+06	5921303	7671871	2.0704e+06	7920094	6.22611e+06	1.68024e+06	996523	897779	2.47833e+06	2.10582e+06	1596955	951926	7583323	966654
(±)-Anisoxide	HMDB0030572	-	131751051	-	-	10.986	203.145	1.93288	(±)-Anisoxide; Feniculin; 2-Pentyl-3-phenyl-2-propenal; Dictagymnin; Panaquinquecol 5; Pentyl cinnamaldehyde	ND	0.959332	0.846815	1.14564	0.804736	0.702434	0.946432	264821	1.1993e+06	536198	14800000	669467	1.38211e+06	1.51776e+06	1.45183e+06	14600000	13200000	15400000	15300000	1475907	19600000	728041	1.16202e+06	10400000	185818	1.19959e+06	17100000	1.55748e+06	915481	1.21189e+06	13600000	12800000	12400000	9537437	19200000	16500000	838557	16900000	1.22356e+06	632147
(+)-2,3-Dihydro-3-methyl-1H-pyrrole	HMDB0033529	-	22419314	-	-	10.981	84.0814	8.14706	(+)-2,3-Dihydro-3-methyl-1H-pyrrole; Pentanenitrile	ND	0.361299	1.52184e-25	0.556779	0.199093	0.35758	0.686041	61500000	64300000	60800000	58800000	60700000	57300000	59100000	69900000	62900000	84900000	57800000	57200000	56200000	55300000	53600000	52800000	54100000	54100000	51400000	51800000	51000000	49400000	52600000	53800000	44200000	46600000	47200000	43800000	43100000	42600000	39800000	41700000	43000000
D-glycero-L-galacto-Octulose	HMDB0029954	-	18618152	-	-	10.867	239.08	14.6895	D-glycero-L-galacto-Octulose	ND	0.574186	0.00388843	0.527818	0.612661	1.16074	1.44334	817510	2.44514e+06	381127	454786	1.46432e+06	3.32008e+06	2.12844e+06	2.51966e+06	654247	634941	158017	299119	299236	4245264	1.9861e+06	7.97065e+06	1.32124e+06	1.45886e+06	4.66015e+06	2.91458e+06	4.86533e+06	1.27256e+06	1.35168e+06	1.94267e+06	90746.5	414692	529961	334134	1.5404e+06	997053	909826	2.62622e+06	230839
(3R,7R)-1,3,7-Octanetriol	HMDB0033625	-	85279741	-	-	10.86	163.133	12.4135	(3R,7R)-1,3,7-Octanetriol	ND	1.35555	0.504706	1.37722	1.33756	0.971203	1.61921	5845421	4.96532e+06	6.63294e+06	5655049	6.28532e+06	8384734	5269267	5452552	5.87884e+06	4.36159e+06	5283132	5063595	6.56082e+06	6857636	7.08061e+06	6.32148e+06	5916093	5.43678e+06	5150430	4926237	6.12639e+06	4806682	5900478	5560751	6.71976e+06	7098191	6.99638e+06	5949021	8.28428e+06	10200000	10100000	10200000	6558386
Plastoquinone 8	HMDB0030129	C02061	0	-	-	10.705	679.542	22.805	Plastoquinone 8	ND	0.813797	0.211377	1.24996	0.451873	0.361509	0.664364	764922	1.13007e+06	522185	2108672	1.07915e+06	1.52214e+06	615748	2.49179e+06	1.25247e+06	595706	755241	1.74023e+06	2.34652e+06	1641073	1163391	2.70701e+06	1.02399e+06	1.62944e+06	773133	841252	1.08199e+06	1.96432e+06	808865	1.0646e+06	3.0629e+06	3.60343e+06	874062	1.37987e+06	1.38687e+06	983018	2.77385e+06	3.24035e+06	2.03683e+06
L-Lysine	HMDB0000182	C00047	5962	18019	5200	10.679	147.113	1.58425	L-Lysine	Yes	1.89952	1.84356e-06	1.36281	2.34488	1.72063	1.16646	17400000	12800000	11000000	10300000	17300000	19400000	15100000	11400000	10400000	18000000	11600000	11100000	14100000	17500000	15500000	13500000	14000000	13300000	11300000	16000000	14000000	13100000	14800000	12200000	14500000	14000000	10400000	14700000	10400000	11500000	16200000	14000000	15800000
5S,6S-epoxy-15R-hydroxy-ETE	HMDB0062236	-	90263	-	-	10.636	209.139	9.9066	5S,6S-epoxy-15R-hydroxy-ETE	ND	0.424565	6.86634e-17	0.671943	0.219294	0.326358	0.65375	2.65648e+06	2.42051e+06	2.51293e+06	2.70397e+06	2.52235e+06	2.47793e+06	2.44152e+06	2.51533e+06	2.37305e+06	2.1284e+06	2144320	2.41271e+06	2352362	2347500	2.20041e+06	2113506	2.08713e+06	2.27094e+06	2.09956e+06	2.0415e+06	2.05353e+06	1.96414e+06	2.06937e+06	2.12831e+06	2371263	2.38907e+06	2138089	2105522	2.08361e+06	2.02944e+06	2.30321e+06	2.10033e+06	2.09353e+06
Terazosin	HMDB0015293	C07127	5401	9445	-	10.585	388.196	16.613	Terazosin	ND	1.78033	5.63193e-05	1.60783	1.92347	1.19632	0.844517	6852636	6.43249e+06	5795628	5.87509e+06	6.47099e+06	6.47692e+06	7029423	6.47093e+06	7782568	8699806	5382812	4.03026e+06	11200000	6.35749e+06	7566535	6.0475e+06	6.5106e+06	7403549	6983112	7.09523e+06	6410339	6515159	7054557	5284529	16700000	6.73401e+06	457786	7.48392e+06	7.05471e+06	7.74652e+06	11200000	11200000	6864252
3-(3,4,5-Trimethoxyphenyl)propanoic acid	HMDB0030254	-	64860	583580	-	10.549	239.09	14.6169	3-(3,4,5-Trimethoxyphenyl)propanoic acid; Ethyl 3,4,5-trimethoxybenzoate; Isopropyl 3-(3,4-dihydroxyphenyl)-2-hydroxypropanoate; 3-Carboxy-4-methyl-5-propyl-2-furanpropionic acid	ND	0.746289	0.132627	0.669982	0.809608	1.2084	1.53559	44100000	141000000	15400000	107000000	288000000	93300000	96300000	130000000	151000000	71000000	30400000	56400000	71300000	628000000	131000000	629000000	137000000	139000000	246000000	156000000	281000000	187000000	273000000	85800000	4441895	84300000	44300000	103000000	100000000	51600000	287000000	230000000	16500000
PC(14:0/22:0)	HMDB0007886	C00157	24778638	-	-	10.405	790.622	19.9843	PC(14:0/22:0); PC(16:0/20:0); PC(18:0/18:0); PC(20:0/16:0); PC(22:0/14:0); PE(15:0/24:0); PE(24:0/15:0)	ND	1.12795	0.0603925	1.30596	0.980227	0.750577	0.719397	1.25935e+06	1.53146e+06	1.8047e+06	2078634	2144131	2.28539e+06	2.18931e+06	2200914	2.33494e+06	2.11077e+06	2.0119e+06	2.03283e+06	1.79176e+06	1.82752e+06	1.91394e+06	1.84403e+06	1.65901e+06	1.61117e+06	1.46787e+06	1.48822e+06	1.39064e+06	1.40568e+06	1382212	1.3698e+06	2.34752e+06	2.518e+06	948753	2.47606e+06	2.89373e+06	2601542	2.88485e+06	2.57708e+06	2569169
Hexachlorobenzene	HMDB0032566	C11042	8370	5692	-	10.344	282.824	1.68286	Hexachlorobenzene	ND	1.58439	4.65432e-10	1.31444	1.8084	1.3758	1.16363	1.38377e+06	1.08288e+06	1.40613e+06	1.12394e+06	1.0221e+06	1.45539e+06	1.46338e+06	1.37759e+06	1.16807e+06	1.22378e+06	1.52677e+06	1.48509e+06	1.36111e+06	1.12087e+06	1.45567e+06	937248	1.38074e+06	1.45747e+06	1.38918e+06	1.49623e+06	984492	1.33872e+06	1.14794e+06	1.02517e+06	1.1469e+06	1.71261e+06	1745489	1.31736e+06	1.36692e+06	1.46325e+06	1.5593e+06	1.6618e+06	1.54635e+06
4-Hydroxynonenal	HMDB0004362	-	5283344	58968	-	10.339	157.123	17.4859	4-Hydroxynonenal; 2,4-Nonanedione; 2-Nonenoic acid; 6-Butyltetrahydro-2H-pyran-2-one; Dihydro-5-pentyl-2(3H)-furanone; cis-Ethyl 4-heptenoate; Hept-trans-2-en-1-yl acetate; Methyl 2-octenoate; Prenyl isobutyrate; Ethyl cyclohexanecarboxylate; 4-Oxononanal; Quercuslactone a; 2-Propenyl 2-ethylbutanoate; Cyclohexyl propionate; 2-Hydroxy-2,6,6-trimethylcyclohexanone; Methyl (E)-2-octenoate; (E)-3-He…	ND	0.627401	5.77604e-07	0.611322	0.640743	1.04813	1.00286	12700000	15800000	29900000	29800000	12300000	29600000	16300000	34300000	13600000	21800000	15700000	24700000	29200000	36300000	26600000	21000000	20600000	14400000	18800000	13800000	21600000	21300000	22700000	29400000	23500000	25300000	1.1898e+06	13000000	12000000	15000000	13600000	11100000	12500000
p-Cresol sulfate	HMDB0011635	-	4615423	82914	-	10.297	187.004	10.6573	p-Cresol sulfate; Benzyl sulfate	ND	0.469028	1.97023e-06	0.629238	0.336087	0.534118	1.03915	67000000	820000000	212000000	533000000	606000000	551000000	93400000	803000000	324000000	785000000	730000000	259000000	270000000	851000000	1040000000	359000000	1260000000	314000000	606000000	186000000	534000000	593000000	7.86562e+06	381000000	99800000	109000000	17700000	776000000	209000000	659000000	107000000	826000000	382000000
Trimethylamine N-oxide	HMDB0000925	C01104	1145	15724	5876	10.289	76.0764	1.97974	Trimethylamine N-oxide; 1-Amino-propan-2-ol	ND	1.082	0.882533	1.07642	1.08664	1.00949	0.563717	10700000	10200000	14200000	7.73583e+06	14400000	12700000	7403202	6008724	2.71819e+06	9005447	8817209	8413941	15100000	16100000	9467877	34200000	14300000	11700000	10400000	18600000	13300000	14600000	119000000	10600000	10300000	3.09354e+06	1.04708e+06	9621157	2.85764e+06	3.2772e+06	40000000	11400000	6.18663e+06
3'-Ketolactose	HMDB0001030	C05403	440659	-	-	10.279	341.111	12.0111	3'-Ketolactose; 2-O-(4-O-Methyl-a-D-glucopyranuronosyl)-D-xylose; 4-O-(4-O-Methyl-alpha-D-glucopyranuronosyl)-L-arabinose; 3-O-(4-O-Methyl-a-D-glucopyranuronosyl)-L-arabinose; 4-O-beta-D-Glucopyranuronosyl-L-fucose; 2-O-a-D-Galactopyranuronosyl-L-rhamnose	ND	0.744527	0.196739	0.999417	0.533022	0.533333	0.89673	2.78552e+06	1.73258e+06	1347601	2.15294e+06	706904	6621741	248253	2.58911e+06	3.38335e+06	2.08842e+06	841377	551184	304127	1.3655e+06	1.63158e+06	1.03022e+06	677611	793475	1.1079e+06	1.09757e+06	912544	1.31442e+06	713802	685817	1.60881e+06	2362199	1.1365e+06	1.1055e+06	674371	1.46481e+06	958083	634607	1.4569e+06
13S-hydroxyoctadecadienoic acid	HMDB0004667	C14762	6443013	34154	-	10.263	295.225	18.5385	13S-hydroxyoctadecadienoic acid; Alpha-dimorphecolic acid; 9,10-Epoxyoctadecenoic acid; 12,13-EpOME; 9-HODE; (Z)-13-Oxo-9-octadecenoic acid; Avenoleic acid; 12-Hydroxy-8,10-octadecadienoic acid; 13-HODE; (10E,12Z)-9-HODE	ND	0.799841	0.227857	0.537589	1.01746	1.89263	1.2591	1.10425e+06	771554	636304	2.03454e+06	1.36828e+06	652375	1.51763e+06	1157618	1.90669e+06	865575	786958	1.36432e+06	1.177e+06	963710	1.2831e+06	1.25641e+06	3.36032e+06	977842	1.00142e+06	1.57976e+06	2.6584e+06	1.70024e+06	1.5848e+06	1.33665e+06	445935	904446	867182	1.22155e+06	1.00923e+06	1.73858e+06	773171	414530	754532
Serylvaline	HMDB0029052	-	7020159	74823	-	10.253	205.118	2.71054	Serinyl-Valine; Valyl-Serine; N6-Acetyl-5S-hydroxy-L-lysine; 3,4-Dihydroxy-2-hydroxymethyl-1-pyrrolidinepropanamide; Serylvaline	ND	1.78983	1.76336e-05	1.22851	2.2556	1.83605	1.17071	1.56468e+06	2.33419e+06	2780542	3.01189e+06	2.68196e+06	2.46431e+06	2.28477e+06	2290434	1.34257e+06	2.55012e+06	691922	2.03434e+06	1.90809e+06	2.37828e+06	2.24269e+06	1.97439e+06	697580	2.61305e+06	738010	1.95842e+06	2.56648e+06	1.79756e+06	2.53288e+06	2309898	2.09107e+06	2.70151e+06	2070565	2.72709e+06	2.40296e+06	1.93871e+06	2552728	2.42474e+06	2774412
2-Methylbutyrylglycine	HMDB0000339	-	193872	86366	5328	10.208	160.097	2.4943	2-Methylbutyrylglycine; Isovalerylglycine; Valerylglycine; N-Acetylvaline; 3-Dehydrocarnitine; 5-Acetamidovalerate; 4-Hydroxystachydrine; Turicine; Betonicine; Calystegine A6; Calystegine A7; Calystegin A3; Medicanine; Methyl 5-(hydroxymethyl)pyrrolidine-3-carboxylate	ND	0.462991	0.0889078	0.874457	0.121563	0.139015	0.747927	3.81755e+06	32700000	6640059	39400000	148000000	3869590	1.38824e+06	9850008	4.16056e+06	1.3793e+06	12400000	6.62077e+06	1.33643e+06	2977455	20200000	97600000	1.78137e+06	565954	6.39645e+06	5.72463e+06	1.78606e+06	14300000	4.32493e+06	2.26771e+06	3.162e+06	21500000	43700000	1.2741e+06	1.72303e+06	381216	7.44993e+06	2440354	10300000
(1R,3S,4S,6R)-6,9-Dihydroxyfenchone 6-O-b-D-glucoside	HMDB0033222	-	85160606	-	-	10.159	345.152	12.8222	(1R,3S,4S,6R)-6,9-Dihydroxyfenchone 6-O-b-D-glucoside; (1S,3R,4R)-8,10-Dihydroxyfenchone 10-O-b-D-glucoside; Glucosyl 6-hydroxy-2,6-dimethyl-2E,7-octadienoate; Nepetaside	ND	0.55757	0.393812	0.512502	0.594967	1.16091	0.184415	602795	1.1684e+06	342230	4.60883e+06	4.43208e+06	10100000	867529	8.05232e+06	198443	2.81056e+06	44900000	22900000	280278	213023	143381	23400000	1.01544e+06	236411	452966	945578	1.19885e+06	451245	15100000	181296	127592	1.84125e+06	2610652	184996	184857	110044	212592	770114	274578
Dibutyl disulfide	HMDB0029569	-	12386	-	-	10.041	179.093	22.5154	Dibutyl disulfide; 2-O-Methyl-L-fucose; 1,8-Octanedithiol	ND	0.627613	7.20752e-07	0.675555	0.587831	0.870144	0.998384	3.00845e+06	3.84575e+06	2.32867e+06	2167715	2107395	2.13887e+06	2.17102e+06	2.71645e+06	2.70064e+06	1.58867e+06	2.6489e+06	2.59349e+06	4459244	2.933e+06	2.49104e+06	1838131	2.8167e+06	4.29404e+06	1.62377e+06	3.09347e+06	3.06224e+06	3.79183e+06	3.20378e+06	3.48966e+06	3.91613e+06	3.32139e+06	44973.3	1.26704e+06	2.2927e+06	1.1878e+06	2.69785e+06	1.60482e+06	1197401
Erinacine E	HMDB0029656	-	73082498	-	-	10.005	433.259	16.3856	Erinacine E; Colupdox a; Erinacine A; Erinacine B	ND	4.17818	0.166369	4.50537	3.90668	0.867117	1.78799	392333	496325	185466	131476	290593	381780	373248	288475	194953	539457	459774	320691	196281	350770	198084	334306	363917	270416	437578	337334	438174	348679	621029	440538	154250	281644	18300000	425066	403705	378802	329709	301517	144431
Dichloromethane	HMDB0031548	C02271	6344	15767	-	9.9342	84.9603	1.50863	Dichloromethane	ND	1.40447	9.89289e-15	1.30201	1.4895	1.144	1.03275	1120000000	1160000000	823000000	1020000000	949000000	1200000000	1090000000	964000000	954000000	950000000	1210000000	1220000000	1120000000	1130000000	1080000000	997000000	1100000000	1160000000	1130000000	1110000000	937000000	948000000	926000000	1030000000	1110000000	1080000000	1350000000	898000000	1190000000	1330000000	1150000000	1170000000	1280000000
Hypoxanthine	HMDB0000157	C00262	790	17368	83	9.821	137.046	2.60136	Hypoxanthine; Erythronic acid; Threonic acid; Allopurinol; 1-Pentanesulfenothioic acid; Ethyl propyl disulfide; Ethyl isopropyl disulfide; L-threonic Acid	ND	2.88025	0.0945126	1.54109	3.99147	2.59003	1.86007	30400000	21300000	18700000	3517452	16500000	12100000	12500000	14000000	9344662	5751978	7.10432e+06	19900000	13100000	13800000	12000000	21900000	18200000	25800000	24300000	14500000	16700000	21600000	22100000	23400000	36100000	11400000	10300000	25200000	32400000	25700000	24200000	30100000	13900000
N,N-Dimethylaniline	HMDB0001020	C02846	949	16269	5949	9.7778	122.097	9.07687	N,N-Dimethylaniline; 1-Phenylethylamine; Phenylethylamine; 5-Ethyl-2-methylpyridine; 2-Propylpyridine; 2-Ethyl-5-methylpyridine; 2-Phenylethanaminium; 2,6-Dimethylaniline	ND	0.43463	6.88476e-17	0.681427	0.229842	0.337295	0.606434	7.21107e+06	7147906	7450331	6881018	6766638	6243449	6572395	9480189	7447017	10000000	6.36123e+06	6.92843e+06	7.35803e+06	6348598	7.41148e+06	6.60722e+06	7534792	6857155	7259780	6.74981e+06	7.02685e+06	6.23449e+06	5188881	6178967	6759426	6971240	5.97016e+06	5617860	6.30458e+06	6.19742e+06	5613274	6.24252e+06	5993096
Cytosine	HMDB0000630	C00380	597	16040	283	9.7767	112.051	22.6922	Cytosine	ND	0.547657	1.02168e-10	0.629756	0.479533	0.761458	0.730565	3.34574e+06	2.49693e+06	1742019	1.89858e+06	1.91955e+06	1.41829e+06	1.8205e+06	1.88145e+06	2.72834e+06	2.16958e+06	1.9203e+06	1.80868e+06	3400506	2987129	2.27361e+06	1.87072e+06	1700052	2.94061e+06	2.16083e+06	2162356	2431171	3.02196e+06	2.86447e+06	2.89716e+06	2.33121e+06	1.89494e+06	77400.8	1.36044e+06	1.34744e+06	1.09564e+06	1.57729e+06	1.23482e+06	1.2432e+06
3,4-Dihydroxymandelic acid	HMDB0001866	C05580	85782	27637	696	9.7534	185.042	1.65461	3,4-Dihydroxymandelic acid; 4-O-Methylgallic acid; Methyl 2,4,6-trihydroxybenzoate	ND	0.459016	1.68293e-37	0.55814	0.376764	0.675035	0.794806	40000000	34800000	37600000	38300000	32400000	30800000	34600000	34800000	32300000	34800000	36000000	30000000	32300000	32700000	35200000	31900000	29400000	33900000	30500000	33200000	30000000	30200000	31600000	28200000	25300000	21300000	21800000	19300000	19200000	20400000	20400000	21800000	21300000
Indolepyruvate	HMDB0060484	C00331	803	29750	-	9.7171	204.063	2.80056	Indolepyruvate	ND	1.38235	0.0581239	0.742847	1.913	2.57522	1.64161	18400000	14700000	18400000	14400000	13600000	15100000	20000000	15600000	11300000	13000000	12600000	12100000	13200000	19500000	12300000	14000000	14300000	15900000	13500000	15600000	22000000	14300000	17500000	18200000	7.88543e+06	7541309	10000000	9624406	6149522	8.21447e+06	8792532	10100000	5.87018e+06
5-Pentyl-1,4-dioxan-2-one	HMDB0059936	-	53435896	-	-	9.7048	345.231	10.1945	5(6)-Pentyl-1,4-dioxan-2-one	ND	0.48404	0.0217972	0.693026	0.310626	0.448217	0.704535	20900000	1.45713e+06	1.449e+06	1.28869e+06	1241782	1098197	999371	1.04441e+06	1.40906e+06	927665	1076420	1.82544e+06	1037681	891302	1.04972e+06	4293796	1.11272e+06	1.05938e+06	1.35275e+06	1108245	948748	988824	910357	1.03566e+06	2.71857e+06	1.48006e+06	1419779	1635555	1.72083e+06	1.2303e+06	1.33752e+06	1.38892e+06	1.29485e+06
Mesobilirubinogen	HMDB0001898	C05790	26818	29026	-	9.6665	593.333	13.3354	Mesobilirubinogen	ND	1.07567	0.909234	0.276412	1.73888	6.29089	0.922881	42990	53199	896267	719304	204106	1.18747e+06	33983.3	939886	26400000	135370	124656	584608	137798	21858.6	96964.3	45726.7	118917	182108	259829	62482.3	308163	67312	39551.7	281331	404739	792675	216480	835865	553959	18648.1	272698	416426	459311
Nicotinic acid mononucleotide	HMDB0001132	C01185	53477721	15763	6026	9.6323	338.065	1.9463	Nicotinic acid mononucleotide; 2-Oxoclopidogrel	ND	1.58236	8.10409e-11	1.26985	1.84168	1.45032	1.02188	2.15843e+06	2.64656e+06	2.67649e+06	1.84445e+06	2.33323e+06	1936747	1.88558e+06	2.10414e+06	1.87742e+06	2140564	1.85397e+06	2.06019e+06	2.03845e+06	1.80916e+06	2.21396e+06	2.1454e+06	2121284	2.25463e+06	2.20815e+06	2.19796e+06	2.88214e+06	1.8584e+06	1.47767e+06	2.48431e+06	2.44595e+06	2.1881e+06	2.29998e+06	2.18906e+06	2.3244e+06	2.18446e+06	2.09478e+06	2.4707e+06	2.03646e+06
Mevalonic acid	HMDB0000227	C00418	449	25351	127	9.6237	149.082	22.5909	Mevalonic acid; (R) 2,3-Dihydroxy-3-methylvalerate; Glycerol 1-propanoate; (R)-mevalonate; (2-Methoxyethoxy)propanoic acid	ND	0.657896	8.47369e-06	0.657657	0.658095	1.00067	0.913701	2.66948e+06	2.28856e+06	2.28033e+06	1.93709e+06	1.53611e+06	1.85393e+06	1.96623e+06	3.36533e+06	2.45332e+06	1.79619e+06	3.36764e+06	2.2567e+06	5583513	2396629	2.27319e+06	1742460	2.26317e+06	4.0021e+06	1.93236e+06	1794863	2.9282e+06	4355302	3390334	4275085	1.6913e+06	2.44982e+06	25485.4	1.52819e+06	1.35105e+06	1.2931e+06	2.28042e+06	1.71192e+06	1.602e+06
Methyl methanethiosulfonate	HMDB0031832	-	18064	74357	-	9.6135	126.99	1.50904	Methyl methanethiosulfonate	ND	1.28299	5.10763e-09	1.29321	1.27451	0.985545	0.967593	7241067	8679212	6.35806e+06	6.47718e+06	5.9968e+06	7658837	7.96681e+06	6733548	6.3288e+06	6.79719e+06	7657298	7.13188e+06	7651193	7.99681e+06	7.36916e+06	6291525	6945587	6.78377e+06	7939059	8378288	7424363	6.49907e+06	6808955	6340868	7.84774e+06	7.19794e+06	9460180	5856868	7704096	9413156	7176462	7.75642e+06	7926137
Glutamylalanine	HMDB0003764	-	6992506	73849	-	9.6092	219.098	2.15435	Glutamylalanine; 5-L-Glutamyl-L-alanine; Hydroxyprolyl-Serine; Serinyl-Hydroxyproline; N-gamma-L-Glutamyl-D-alanine	ND	0.407655	1.03891e-17	0.549579	0.289887	0.527471	0.440871	26800000	12600000	23100000	12400000	14800000	10800000	18100000	12500000	8147551	11900000	10500000	12400000	15000000	17400000	9551407	14800000	15000000	18500000	8339638	15100000	18300000	8335957	13100000	8625996	6.93106e+06	7833489	6716507	9264114	2.45213e+06	4.08126e+06	10000000	6744518	6.89069e+06
9,12,13-TriHOME	HMDB0004708	C14833	9858729	34506	-	9.5595	329.23	14.5561	9,12,13-TriHOME; 9,10,13-TriHOME; 5,8,12-Trihydroxy-9-octadecenoic acid; (9S,10E,12S,13S)-9,12,13-Trihydroxy-10-octadecenoic acid	ND	1.0836	0.173996	1.22605	0.965408	0.787416	0.772301	5333938	1.95914e+06	2.27228e+06	3014996	3574859	3.16301e+06	5.5462e+06	3692769	4031232	4.04521e+06	4869898	4219580	3.96174e+06	4.67316e+06	4.16467e+06	4.18498e+06	4.10715e+06	4.83936e+06	4557500	4.35424e+06	3909705	4103951	5.41647e+06	4576014	4.25933e+06	5.18384e+06	5.67504e+06	6.08441e+06	4.66683e+06	4860747	5206785	4.6174e+06	4.78999e+06
Senecioic acid	HMDB0000509	-	10931	37127	5495	9.5138	101.06	5.42537	Senecioic acid; Tiglic acid; 2-Ethylacrylic acid; 3-Methylbutyrolactone; Glutaral; Angelic acid; Dihydro-2-methyl-3(2H)-furanone; 2,3-Pentanedione; 4-Pentenoic acid; 2,4-Pentanedione; Isopropenyl acetate; Methyl methacrylate; 2-Pentenoic acid; Dihydro-5-methyl-2(3H)-furanone; Ethyl acrylate; Dihydro-3-methyl-2(3H)-furanone	ND	2.32055	0.174214	0.905685	3.49459	3.8585	2.91402	2.07066e+06	1.40363e+06	1.6743e+06	1.12345e+06	1.05163e+06	1110054	1.37577e+06	1.51585e+06	1.91501e+06	1.30154e+06	1.1816e+06	1217210	1.29264e+06	1.38193e+06	1.50091e+06	1355563	1.19956e+06	1.44242e+06	1.23556e+06	1.26754e+06	1.73855e+06	1.12526e+06	1.38199e+06	1133686	1.08469e+06	1.04209e+06	1.05975e+06	1.22716e+06	1.53836e+06	985696	1.13122e+06	1.12417e+06	1.65157e+06
Carbendazim	HMDB0031769	C10897	25429	3392	-	9.4947	192.075	1.78553	Carbendazim	ND	0.476368	1.58205e-13	0.564394	0.403326	0.714618	1.00005	3.48828e+06	5.36398e+06	4.13425e+06	4.78275e+06	3.57741e+06	4987673	4318513	2.85337e+06	4691725	4.919e+06	3.47481e+06	4.3068e+06	3.29857e+06	8447635	4.74144e+06	3.32707e+06	2.71672e+06	3.04649e+06	5.65657e+06	5.44495e+06	3599333	5.73126e+06	5982413	2.63669e+06	3.02574e+06	3.00293e+06	2678321	3.40416e+06	2.48108e+06	1.51015e+06	2.92058e+06	2518292	2.96498e+06
2,3-Diaminosalicylic acid	HMDB0013159	-	53481699	88769	-	9.4726	169.059	1.76231	2,3-Diaminosalicylic acid; 2-Pyrroloylglycine	ND	0.522145	4.00062e-12	0.791672	0.298495	0.377044	0.560788	51400000	34300000	39500000	33900000	39700000	38300000	34400000	42300000	31200000	35200000	36800000	32700000	41400000	37700000	32200000	36100000	38200000	34200000	36700000	40500000	33600000	28500000	34400000	29500000	28000000	28400000	30500000	35300000	21400000	35600000	36400000	28000000	27800000
L-argininium(1+)	HMDB0062762	-	1549073	32682	-	9.4581	176.128	2.32066	L-argininium(1+)	ND	0.877131	0.632717	0.587848	1.11717	1.90044	2.14068	4491171	2.56869e+06	1.62295e+06	1.55735e+06	11600000	3.00744e+06	14300000	10700000	2.67637e+06	1.84519e+06	2.8074e+06	4279664	1.72156e+06	7145627	4.24865e+06	11700000	2.25828e+06	904110	15300000	9065545	5.96262e+06	1.0228e+06	2.94526e+06	3.37988e+06	1.7938e+06	3257206	752975	1.34417e+06	7.55788e+06	1.56906e+06	5008628	13200000	923573
gamma-Glutamylglutamic acid	HMDB0011737	C05282	92865	73705	-	9.4508	277.103	2.10736	Gamma Glutamylglutamic acid; Ascochitine; 10-Acetoxytoxol; Dihydromethysticin; Lactucin; 5-De-O-methyltoddanol; Thymidine glycol	ND	0.442393	2.418e-06	0.581355	0.327084	0.562622	0.336316	2.92801e+06	4249262	6300290	2.80289e+06	3.44273e+06	3.32605e+06	7499953	1.71848e+06	2.18764e+06	3.36441e+06	1.80624e+06	4.28611e+06	4.1928e+06	5.04682e+06	2.30523e+06	6.2635e+06	3401834	4831968	3.58599e+06	2.80103e+06	19900000	2.25452e+06	6.67828e+06	3.74712e+06	2.89791e+06	2463439	1725470	2.88909e+06	2.88831e+06	1.69856e+06	2.34022e+06	6206696	2.12016e+06
PC(16:1(9Z)/22:2(13Z,16Z))	HMDB0008020	C00157	52922473	-	-	9.3574	812.615	20.0409	PC(16:1(9Z)/22:2(13Z,16Z)); PC(18:0/20:3(5Z,8Z,11Z)); PC(18:0/20:3(8Z,11Z,14Z)); PC(18:1(11Z)/20:2(11Z,14Z)); PC(18:1(9Z)/20:2(11Z,14Z)); PC(18:2(9Z,12Z)/20:1(11Z)); PC(18:3(6Z,9Z,12Z)/20:0); PC(18:3(9Z,12Z,15Z)/20:0); PC(20:0/18:3(6Z,9Z,12Z)); PC(20:0/18:3(9Z,12Z,15Z)); PC(20:1(11Z)/18:2(9Z,12Z)); PC(20:2(11Z,14Z)/18:1(11Z)); PC(20:2(11Z,14Z)/18:1(9Z)); PC(20:3(5Z,8Z,11Z)/18:0); PC(20:3(8Z,11Z,1…	ND	1.2669	0.0336714	0.790666	1.66207	2.10212	1.03672	1345500	1.34637e+06	1.27353e+06	1.31056e+06	1.25385e+06	1.27554e+06	1249468	1.25002e+06	1.29489e+06	1319453	1.20742e+06	1314290	1.22441e+06	1191165	1.25634e+06	1.18621e+06	1.24818e+06	1.15459e+06	1.1208e+06	1.173e+06	1.31316e+06	1.15105e+06	1.22953e+06	1091397	960458	863024	456157	908096	1.01949e+06	885069	917147	881333	815204
3-Hydroxyanthranilic acid	HMDB0001476	C00632	86	15793	3275	9.3514	154.048	2.78496	3-Hydroxyanthranilic acid; 3-Aminosalicylic acid; Aminosalicylic Acid; Mesalazine; 6-Methoxy-pyridine-3-carboxylic acid; 2-Nitro-p-cresol	ND	2.27104	8.3106e-05	1.23335	3.1321	2.5395	1.25116	3.47187e+06	3184749	4862114	2.95971e+06	3.18808e+06	3098358	2875052	2.43071e+06	2.98915e+06	2537966	2.05202e+06	2.89807e+06	2.69575e+06	2.86311e+06	2518968	2.62777e+06	2.69869e+06	2.74261e+06	2.95389e+06	2.85754e+06	3.42234e+06	2.77357e+06	2684744	2.78607e+06	2.76365e+06	2.56532e+06	3162260	2.97178e+06	3.07763e+06	2554028	3.0599e+06	2.55852e+06	2.34454e+06
Tetracosanoylglycine	HMDB0013310	-	53481665	87767	-	9.3266	426.395	19.73	Tetracosanoylglycine	ND	0.779164	0.112302	0.654805	0.882356	1.34751	3.28747	2.44094e+06	2.42321e+06	2.31095e+06	2379541	3.03472e+06	2.42233e+06	2323271	3.1223e+06	2.45474e+06	2434305	2.26004e+06	2.141e+06	2.24707e+06	2.2149e+06	2.19344e+06	2.30823e+06	2427555	2367640	2381134	2154401	2.1851e+06	2.31482e+06	2.2904e+06	2.37122e+06	2.11458e+06	2.08387e+06	240973	1.98301e+06	1.89719e+06	1.8373e+06	1.95822e+06	1.82085e+06	1913876
Progesterone	HMDB0001830	C00410	5994	17026	402	9.3186	315.236	14.6726	Progesterone; 7-Dehydropregnenolone; Dronabinol; 4-Nerolidylcatechol; Cardoltriene; delta9-Tetrahydrocannabinol; pregn-5-ene-3,20-dione	ND	1.27955	0.424676	0.737895	1.729	2.34316	0.689937	498197	4.86798e+06	2.7853e+06	978203	3.36156e+06	2.35078e+06	2147829	1.06154e+06	5.68744e+06	2.8842e+06	598024	1.79723e+06	3405753	1.27631e+06	1.82428e+06	4.89975e+06	1.60202e+06	1.21571e+06	2.70589e+06	5.10172e+06	5220816	1.69842e+06	2669210	690247	1.37247e+06	4391028	931045	3.02828e+06	857367	1.26146e+06	2.18296e+06	767327	2.30217e+06
Oleamide	HMDB0002117	C19670	5283387	116314	-	9.2718	282.279	18.5765	Oleamide	ND	2.1224	0.435444	1.39662	2.72464	1.95089	1.40531	132000000	1.45263e+06	1.29962e+06	1291103	1.27383e+06	1305667	1.17717e+06	1.31425e+06	1.25108e+06	1.41459e+06	1.2896e+06	1.29551e+06	1.21847e+06	1.20338e+06	2437430	1171738	1.25703e+06	1.2083e+06	1.13474e+06	1.19123e+06	1.14283e+06	1.15364e+06	1.21803e+06	1.26303e+06	1.18137e+06	1.37966e+06	41022.8	1.12888e+06	1.39486e+06	169000000	155000000	1.51304e+06	1.15748e+06
D-Erythrose 4-phosphate	HMDB0001321	C00279	122357	48153	6158	9.2615	201.016	1.78289	D-Erythrose 4-phosphate; Sevoflurane	ND	0.474941	2.91794e-30	0.568666	0.39717	0.698424	0.799254	3.22152e+06	3.77612e+06	4.21637e+06	3795965	3.81449e+06	3428865	3.27249e+06	3.20732e+06	3.75067e+06	3.70722e+06	2.74792e+06	3.5546e+06	3.4311e+06	2.93002e+06	3.48716e+06	3.33057e+06	3063836	2804277	3.11083e+06	2.53581e+06	3.23913e+06	3.27402e+06	3298601	3311108	2.02367e+06	2.45942e+06	2.59116e+06	2.20342e+06	2.4108e+06	1.94925e+06	2.52764e+06	2.96473e+06	2285081
Benzoic acid	HMDB0001870	C00539	243	30746	1297	9.2522	123.044	2.82496	Benzoic acid; 4-Hydroxybenzaldehyde; 3-(2-Furanyl)-2-propenal; 2-Hydroxybenzaldehyde	ND	1.68802	2.44589e-05	1.25323	2.0488	1.63482	0.811272	14500000	10100000	12800000	9045823	9628004	10500000	14900000	9897804	6644008	9195660	9399398	7.46246e+06	8980194	13100000	8.22475e+06	11800000	10700000	9740216	9189763	12100000	16000000	10100000	13600000	13500000	7.52957e+06	6.76904e+06	7.92171e+06	8849517	5.23622e+06	7.9238e+06	9072899	9104614	5.78089e+06
9-Decenoylcarnitine	HMDB0013205	-	53481651	-	-	9.251	314.233	14.6705	9-Decenoylcarnitine	Yes	1.2826	0.416081	0.734501	1.73741	2.36543	0.697596	2.54558e+06	27400000	14900000	5.89787e+06	17900000	11400000	11600000	6.61837e+06	29000000	16000000	3127906	10500000	19200000	7148366	8968256	26400000	8813040	6424933	15600000	27800000	28300000	9961473	16400000	3.86007e+06	7.89601e+06	24200000	5.60692e+06	16300000	5134908	6.74889e+06	12300000	4.01575e+06	13000000
2-Methylbutyroylcarnitine	HMDB0000378	-	6426901	73026	5367	9.2476	246.17	9.99695	2-Methylbutyroylcarnitine	Yes	1.15401	0.369553	1.2038	1.11269	0.924316	0.752971	18800000	17700000	13900000	13300000	13600000	13700000	32500000	13800000	14100000	15000000	11600000	8432051	12400000	31600000	12700000	12100000	11000000	6.75566e+06	18100000	17000000	13000000	13200000	31200000	27300000	25600000	14600000	12100000	30800000	22500000	9568052	22600000	19800000	16200000
3,5-Dichloro-4-hydroxy-2-methoxy-6-methylbenzoic acid	HMDB0033822	-	21724963	-	-	9.2321	248.976	2.55585	3,5-Dichloro-4-hydroxy-2-methoxy-6-methylbenzoic acid; 4-Chloro-5-sulfamoylanthranilic acid	ND	2.09339	2.60258e-06	1.5098	2.57764	1.70727	0.917306	967398	752293	950943	547989	725989	1.11472e+06	773105	1.07089e+06	1166481	780936	703204	1.00707e+06	674168	630519	758065	1.08654e+06	1.16545e+06	1.37434e+06	881315	1.41918e+06	665473	759544	859580	1.65947e+06	546410	631754	735353	870042	762568	1.06726e+06	1530127	800344	1.04878e+06
Pyridoxamine	HMDB0001431	C00534	1052	16410	238	9.2147	169.095	1.64971	Pyridoxamine	ND	1.84316	0.00450371	1.27411	2.31535	1.81723	0.913091	2.27827e+06	2.72974e+06	3.00963e+06	3.09694e+06	3.49133e+06	3413946	4728812	3.70071e+06	3889579	4.60624e+06	4.13148e+06	3115039	1.97207e+06	3.77993e+06	2.69188e+06	3.10167e+06	2.92097e+06	3.03459e+06	4.05254e+06	2.60312e+06	2.96188e+06	2.66646e+06	2.13137e+06	2.97666e+06	3.68592e+06	3.60465e+06	4.0048e+06	1.78724e+06	4151841	3114264	2.73544e+06	3.45667e+06	4.43852e+06
7-Ketocholesterol	HMDB0000501	-	53477696	-	5487	9.1865	401.345	21.3784	7-Ketocholesterol; 7a-Hydroxy-cholestene-3-one; Calcidiol; 5,6-trans-25-Hydroxyvitamin D3; 25-Hydroxytachysterol3; Alfacalcidol; (3beta,5alpha,6a)-Cholesta-8,14-diene-3,6-diol; 1-Phenyl-1,3-heneicosanedione; 5-Methyl-2,4-bis(3-methyl-2-butenyl)-6-(2-methyl-1-oxopropyl)-5-(4-methyl-3-pentenyl)cyclohexanone; 5-(12,15-Heneicosadienyl)-1,3-benzenediol; 3beta-Hydroxy-5-cholestenal; 27alpha-Hydroxy-8-d…	ND	0.782425	0.0941596	0.682452	0.865382	1.26805	1.20091	1.22846e+06	4.0856e+06	1.94748e+06	1.27807e+06	5.72347e+06	1.75827e+06	1.84635e+06	1.25346e+06	7969597	1.33253e+06	1.26959e+06	2.77138e+06	2.42231e+06	1.95962e+06	2.42636e+06	3.25875e+06	2.42016e+06	1.37797e+06	3.97464e+06	2.98673e+06	3.90187e+06	2781987	3811330	2061596	2.54364e+06	4.15834e+06	28149.8	4.29346e+06	3.02587e+06	1.75333e+06	2.87965e+06	899692	1.136e+06
2,4,6-Octatriyn-1-ol	HMDB0030968	-	11679812	-	-	9.1777	119.05	2.7857	2,4,6-Octatriyn-1-ol; Benzofuran; 3,5,7-Octatriyn-1-ol; xi-2,3-Octadiene-5,7-diyn-1-ol	ND	1.73183	1.27013e-05	1.25792	2.12507	1.68936	0.835626	7326780	5185580	6710709	4782194	5194902	5.53495e+06	7501332	4.58329e+06	3639065	4.96353e+06	5071218	3.97456e+06	4.58703e+06	6.57449e+06	4057409	5529548	5520723	4787575	3941731	6195483	8380162	4.64193e+06	7.27032e+06	7.25412e+06	3.77255e+06	3.33167e+06	4.68888e+06	4.79815e+06	2.55914e+06	3.92383e+06	4498650	4.65567e+06	2.79746e+06
L-Tyrosine	HMDB0000158	C00082	6057	17895	34	9.1704	182.081	2.78463	L-Tyrosine	Yes	1.72659	1.22714e-05	1.25959	2.11409	1.6784	0.820537	462000000	309000000	366000000	275000000	301000000	299000000	479000000	298000000	206000000	294000000	298000000	225000000	269000000	394000000	249000000	353000000	302000000	286000000	255000000	383000000	430000000	288000000	382000000	390000000	218000000	182000000	260000000	285000000	163000000	239000000	259000000	265000000	163000000
L-Arginine	HMDB0000517	C00062	6322	16467	5502	9.1555	175.119	1.7347	L-Arginine	Yes	0.432284	1.51931e-12	0.639061	0.260704	0.407948	0.483571	50700000	37100000	26300000	18900000	30500000	63700000	43700000	50600000	23600000	53100000	36100000	29700000	45800000	48200000	13200000	34400000	38200000	26500000	42300000	26500000	41200000	13100000	27700000	31100000	18000000	16600000	16700000	11400000	17900000	27700000	41900000	27100000	10200000
Cortisol	HMDB0000063	C00735	657311	-	5124	9.1502	363.216	13.5893	Cortisol; 18-Hydroxycorticosterone; 17a,21-Dihydroxy-5b-pregnane-3,11,20-trione; Hydrocortisone; Isohumulone A; Adhumulone; 5-Hydroxy-4-methoxy-5-(1-oxo-9,12,15-hexadecatrienyl)-2(5H)-furanone; (R)-Humulone	ND	2.53969	0.152834	1.08512	3.74668	3.45278	2.06612	7.52592e+06	7690799	7.2041e+06	6.13608e+06	3.352e+06	7.99992e+06	4064520	5.7758e+06	1.98432e+06	10400000	8.27126e+06	4.11817e+06	6366687	7126565	5.37257e+06	5600537	4.19343e+06	4339984	5.92174e+06	5002960	9171971	5562858	9432174	9134336	7932301	4893308	5137061	15500000	8.23384e+06	6491384	9712637	6.3134e+06	6523000
2-Piperidinone	HMDB0011749	-	12665	77761	-	9.142	100.076	8.24714	2-Piperidinone; 1-Pyrrolidinecarboxaldehyde; 2,5-Dihydro-2,4-dimethyloxazole; (2R)-2-Hydroxy-2-methylbutanenitrile	ND	0.679599	0.164431	0.98113	0.429392	0.437651	1.017	11600000	33300000	201000000	9936574	96600000	33400000	61800000	114000000	245000000	13700000	17700000	6723674	57000000	25200000	28300000	8839350	79900000	118000000	72100000	11400000	26000000	6803298	1.60685e+06	282000000	240000000	48300000	180000000	8027359	38400000	24500000	197000000	36600000	28300000
Indoleacetaldehyde	HMDB0001190	C00637	800	18086	6068	9.0726	160.076	8.79771	Indoleacetaldehyde; N-Hydroxy-1-aminonaphthalene	ND	0.839123	0.316213	1.23762	0.508457	0.410835	0.671879	2.42567e+06	3.38271e+06	3.07517e+06	2877115	2.67471e+06	3230935	3.23111e+06	3109339	1.9974e+06	2.86649e+06	2242534	2.80089e+06	3007252	3.07573e+06	2.54994e+06	3.06037e+06	3.38215e+06	3.05216e+06	3421657	2819939	3073576	3.07812e+06	3.59904e+06	3632303	2.16574e+06	2.04921e+06	2.86611e+06	2.02914e+06	10400000	13300000	2.20916e+06	2.22767e+06	2.18294e+06
Galactitol	HMDB0000107	C01697	11850	16813	5148	9.0552	183.085	2.78452	Galactitol; Sorbitol; Mannitol; L-Iditol	ND	1.71149	1.57714e-05	1.25668	2.08888	1.66223	0.825678	45100000	30900000	36600000	26300000	30200000	30000000	47700000	30100000	19900000	28600000	29400000	23300000	26900000	39800000	24500000	34400000	29900000	28300000	25300000	37500000	42300000	28200000	38700000	38000000	22000000	18200000	25400000	28500000	15900000	24000000	25300000	26900000	15200000
Uroporphyrin IV	HMDB0000890	-	-	-	5848	9.0137	831.24	13.4364	Uroporphyrin IV; Uroporphyrin III; Uroporphyrin I	ND	0.417182	0.000148385	0.380637	0.447506	1.17568	1.73115	1.33689e+06	8745799	2.49213e+06	644711	7034089	1.0552e+06	16000000	1.14571e+06	1.36333e+06	15600000	206586	1.62408e+06	866474	2.77189e+06	1.36094e+06	1.99076e+06	198848	530063	9152172	756062	6.50024e+06	11600000	1.21851e+06	563106	1.51296e+06	1.26203e+06	1586711	1.6857e+06	1106695	1.20517e+06	9602024	1.42571e+06	1.15097e+06
2-Methylerythritol	HMDB0011659	-	53481015	86367	-	8.9984	137.079	2.78972	2-Methylerythritol; 3-Deoxy-D-arabinitol; 2-Deoxy-D-ribitol; 1-Deoxy-D-ribitol; 1,2-Diacylglycerol-LD-PE-pool; Acyl-CoA-LD-PE-pool	ND	1.68878	1.52932e-05	1.24569	2.05645	1.65086	0.843436	4540327	2.72188e+06	3695013	2.55073e+06	2867481	3046247	4.76681e+06	2.78476e+06	2.13625e+06	2829372	2.78359e+06	2.09897e+06	2.6545e+06	3.68002e+06	2.58875e+06	3.56307e+06	2.98114e+06	2.79421e+06	2.89187e+06	3.71571e+06	4335157	2.66264e+06	3.89803e+06	3858912	2150440	2.05371e+06	2.70196e+06	2749270	1.6866e+06	2.29283e+06	2.5677e+06	2.53973e+06	1.69981e+06
Phenylpyruvic acid	HMDB0000205	C00166	997	30851	328	8.9941	165.055	2.78438	Phenylpyruvic acid; m-Coumaric acid; 4-Hydroxycinnamic acid; 2-Hydroxycinnamic acid; Enol-phenylpyruvate; cis-p-Coumaric acid; Coumaric acid; Methyl Phenylglyoxalate	ND	1.70722	1.20486e-05	1.24888	2.08754	1.67152	0.840888	72300000	45900000	58500000	41400000	44900000	47400000	68900000	42700000	30400000	45000000	44100000	34000000	40400000	56900000	36500000	51500000	45700000	42400000	38700000	56800000	68700000	44100000	63000000	65400000	36300000	30800000	40700000	42700000	23300000	34700000	37900000	38400000	25900000
3-Oxooctadecanoic acid	HMDB0010736	-	5283005	50576	-	8.9445	297.241	18.9645	3-Oxooctadecanoic acid; 9-Oxooctadecanoic acid; 10-Oxooctadecanoic acid; 11-Oxooctadecanoic acid; 5-Hexyltetrahydro-2-furanoctanoic acid; 5-Oxooctadecanoic acid; Ricinoleic acid; 9,10-epoxyoctadecanoic acid	ND	1.57252	0.073086	1.23031	1.85647	1.50894	2.17721	1.6355e+06	1.23798e+06	683084	862979	1.16332e+06	1.0278e+06	1.19633e+06	1058844	2.60426e+06	1.46659e+06	1.34822e+06	2.06126e+06	1.5955e+06	1.6006e+06	2.02276e+06	2.56426e+06	2.14846e+06	1.65547e+06	1.60146e+06	1.83187e+06	2.96912e+06	2.03313e+06	1.50221e+06	2.0665e+06	1.48745e+06	2.37944e+06	2.5985e+06	3.45168e+06	2.94036e+06	1.96905e+06	2.91353e+06	1.60285e+06	1.48233e+06
Hexaethylene glycol	HMDB0061822	-	17472	49793	-	8.9313	283.175	9.78577	Hexaethylene glycol	ND	0.555301	0.00176967	0.78837	0.361903	0.459053	0.805613	27100000	3.63643e+06	4004843	3.84088e+06	4194224	3.40903e+06	3.48232e+06	3.62024e+06	3.70619e+06	3.12822e+06	3.11182e+06	3.71899e+06	3.35243e+06	3.18782e+06	3.20933e+06	7.87356e+06	3.20074e+06	3467954	3.54463e+06	3575081	3.13205e+06	3159336	2878140	3123136	6.80773e+06	4324060	4557132	5.01029e+06	4.48446e+06	2.98589e+06	3.92065e+06	3.79089e+06	3964743
Propionylcarnitine	HMDB0000824	C03017	107738	28867	5787	8.9295	218.139	4.23216	Propionylcarnitine	Yes	2.48895	0.00644729	1.21259	3.54806	2.92603	2.07291	6.99415e+06	6.68962e+06	8397623	5210344	5793434	5.02759e+06	8219112	5762192	3.75866e+06	8778795	5593193	4130969	6357612	8456666	6112923	7838015	6099667	3.14883e+06	6695957	6805577	12300000	4.59961e+06	6.603e+06	6315104	6.50343e+06	8.10989e+06	6090618	8346022	2.82086e+06	4.06062e+06	5118882	6726214	4.88409e+06
N-Acetylserotonin sulfate	HMDB0060834	-	45479248	-	-	8.9183	297.054	3.77064	N-Acetylserotonin sulfate	ND	2.45019	0.00046905	1.29677	3.40729	2.62753	1.0138	318888	386276	210094	66187.3	622278	495557	745303	439828	1.61947e+06	283238	348696	202537	288801	241419	384385	885958	149800	195581	186430	587763	783325	556659	642099	729188	86540.8	614721	483538	1.04979e+06	1.49079e+06	632730	1.07769e+06	601986	224790
2-Amino-3,4,8-trimethyl-3H-imidazo[4,5-f]quinoxaline	HMDB0032928	-	104739	-	-	8.8717	228.121	11.8886	2-Amino-3,4,8-trimethyl-3H-imidazo[4,5-f]quinoxaline; 2-Amino-1,7,9-trimethylimidazo[4,5-g]quinoxaline	ND	1.31988	0.0496444	0.809628	1.74328	2.15319	1.12062	1.14374e+06	1.00282e+06	910422	1.01878e+06	1.10594e+06	877033	769313	872918	834899	737814	992357	953424	1.01361e+06	966007	972573	710294	844113	676296	714968	74413.5	455371	803548	898247	840222	1.03472e+06	960484	987755	996018	836220	881805	928137	1.62448e+06	783032
Coumarin	HMDB0001218	C05851	323	28794	3525	8.8406	147.044	2.79884	Coumarin; Phenylpropiolic acid; Chromone; 2-Benzofurancarboxaldehyde	ND	1.72573	9.18155e-06	1.24334	2.12602	1.70993	0.863316	7.32158e+06	5.1539e+06	6369347	4.49996e+06	4959665	5.05663e+06	7156645	4839654	3.39755e+06	4936213	5059927	4312228	4576821	6.30876e+06	3.94938e+06	5563240	4.8834e+06	5.10008e+06	4.18645e+06	6.11979e+06	7653302	5.11172e+06	7.65248e+06	7089587	3920304	3.66935e+06	4.26986e+06	4907712	2655417	3686066	4.40112e+06	4318839	2.73519e+06
Modafinil	HMDB0014883	-	4236	77585	-	8.8376	274.092	12.8425	Modafinil	ND	1.44535	0.0012278	0.881462	1.91326	2.17055	1.26181	586801	575309	743880	711441	812363	980031	1.19442e+06	766331	765518	693564	767404	1.04781e+06	833588	959620	902483	945828	838557	884438	822471	931396	1.35538e+06	964321	874597	1.21467e+06	654844	655878	590403	756977	857858	708136	715913	892754	813921
Cheirotoxol	HMDB0030076	-	4262075	-	-	8.8057	715.361	10.3454	Cheirotoxol; Neoconvallatoxoloside	ND	0.873499	0.267612	1.27323	0.541809	0.42554	1.43878	1.03782e+06	1.74456e+06	2.42977e+06	1.32824e+06	1.08661e+06	1.36147e+06	1.42907e+06	1.02757e+06	653593	2.02047e+06	1.30087e+06	1.15728e+06	1.91014e+06	1916686	972594	2.24304e+06	887266	1.88303e+06	1297575	1396983	1.34335e+06	1.68425e+06	1.27063e+06	612349	1.7831e+06	1.85115e+06	1.64045e+06	2.3393e+06	2.05619e+06	1.12045e+06	1.89821e+06	1.50967e+06	2.05793e+06
Homoveratric acid	HMDB0000434	-	7139	86655	5423	8.7914	195.064	11.6379	Homoveratric acid; Xanthoxylin; 2,4,5-Trimethoxybenzaldehyde; (+)-3-(3,4-Methylenedioxyphenyl)-1,2-propanediol; Maltyl isobutyrate; (S)-Batatic acid; 1-(2,4,5-Trihydroxyphenyl)-1-butanone; 2-Hydroxy-3-(4-methoxyphenyl)propanoic acid; (S)-2-(4-Methoxyphenoxy)propanoic acid; 4-Hydroxy-6-methyl-3-(1-oxobutyl)-2H-pyran-2-one; 5-Hydroxyconiferyl alcohol; 3-(3-Hydroxyphenyl)-2-methyllactic acid; 3-(3,4…	ND	0.859354	0.691037	1.26629	0.521684	0.411978	0.93023	1433898	170096	1.53951e+06	121534	1.95546e+06	2479992	129282	2.21805e+06	3766401	137856	2167409	1.95882e+06	1.74189e+06	2.33667e+06	2.24734e+06	1.23916e+06	2.60234e+06	2.74979e+06	2.95242e+06	4784854	2.13761e+06	18200000	175550	1.09038e+06	3.16974e+06	1.81728e+06	2725502	2.39389e+06	2887438	2.61898e+06	133853	2744324	2885008
6-Dehydrotestosterone glucuronide	HMDB0010337	C00178	5460852	32709	290	8.7756	463.233	16.0091	6-Dehydrotestosterone glucuronide	ND	1.18137	0.616118	1.61014	0.825577	0.512735	1.62627	1.88773e+06	8147750	1344978	3737352	6.7311e+06	5069877	3.69383e+06	22000000	6.42203e+06	56700000	422587	2726027	629443	5845405	2.12911e+06	13200000	21400000	18000000	10700000	4.30945e+06	32000000	4576157	1340313	6641893	9348017	7647187	24700.7	9486800	15500000	59800000	13000000	11200000	1.70204e+06
L-Palmitoylcarnitine	HMDB0000222	C02990	11953816	17490	5231	8.735	400.343	21.3728	L-Palmitoylcarnitine	Yes	0.747433	0.0427202	0.671874	0.810131	1.20578	1.13675	4.77672e+06	15700000	8.26215e+06	5406302	22600000	7324542	7434377	4834290	32900000	5.31914e+06	5.07238e+06	11800000	8996828	7139186	9427476	12800000	10000000	5.41575e+06	17300000	11500000	16600000	12600000	15100000	8148754	9755710	15800000	167275	16000000	12000000	7.25865e+06	12200000	3.57379e+06	3897397
Methyl 5-(1-Propynyl)-2-thiophenepropanoate	HMDB0034759	-	101415390	-	-	8.7208	207.048	13.0481	Methyl 5-(1-Propynyl)-2-thiophenepropanoate	ND	0.501951	1.33937e-25	0.579271	0.437792	0.755764	0.795107	2.82032e+06	6670635	6199610	5.66908e+06	5328142	5148577	5.03276e+06	4774733	4659450	4.72024e+06	4570415	4.47378e+06	4.18295e+06	4374233	4.19254e+06	3.88281e+06	4060219	3.90173e+06	3944065	4.02685e+06	3.84571e+06	3691170	3.74749e+06	3512432	2.77284e+06	2479337	3.95452e+06	2752330	2.68473e+06	2.63973e+06	4.02104e+06	2.60352e+06	2.62569e+06
Ganoderic acid H	HMDB0035987	-	73657194	-	-	8.7132	573.313	10.4218	Ganoderic acid H	ND	0.629726	2.29353e-05	0.930248	0.380356	0.408875	0.79537	2.19548e+06	2.06695e+06	1.8487e+06	2.0283e+06	1.22938e+06	3.19029e+06	1.49949e+06	2.30291e+06	1.13608e+06	2.24747e+06	1.67718e+06	2.06781e+06	1.72163e+06	2.89118e+06	2093165	2.24859e+06	1.26413e+06	1992306	2.83009e+06	1619432	1.70744e+06	1.56071e+06	1327915	809847	1.64925e+06	2.21338e+06	1.64853e+06	2.13659e+06	1.68067e+06	1.2616e+06	1.52303e+06	1.78486e+06	1.314e+06
Azelaic acid	HMDB0000784	C08261	2266	48131	5750	8.6405	189.112	13.2182	Azelaic acid; Nonate; cis- and trans-Ethyl 2,4-dimethyl-1,3-dioxolane-2-acetate; (+/-)-Ethyl 3-acetoxy-2-methylbutyrate; (+/-)-Methyl 5-acetoxyhexanoate; Butyl ethyl malonate; 2,4-Dimethylpimelic acid; 3-Methylsuberic acid; Diethyl methylsuccinate; Diethyl glutarate	ND	0.565902	8.37089e-11	0.828358	0.348119	0.420252	0.53449	1.76055e+06	1.76681e+06	1.72606e+06	1.92531e+06	1.75838e+06	1.64318e+06	1.8441e+06	1.8736e+06	1.67574e+06	1.24346e+06	1.91949e+06	1.86378e+06	2.07513e+06	1.50502e+06	1.56409e+06	1.44616e+06	2.06563e+06	1872169	1.16873e+06	1.54144e+06	1.18923e+06	1.52715e+06	1331667	1.15834e+06	1.2266e+06	1.61917e+06	1.63643e+06	1.60087e+06	1.5324e+06	1.81925e+06	1325059	1.41629e+06	1.43794e+06
Tetraethylene glycol	HMDB0094708	-	8200	44920	-	8.6053	195.123	10.2734	Tetraethylene glycol	ND	0.470825	3.6896e-06	0.651879	0.32059	0.491793	1.6464	20900000	19500000	18700000	19300000	18100000	14900000	16800000	16900000	17300000	21600000	13200000	13900000	14100000	11500000	14200000	13900000	15700000	14800000	12700000	12800000	12900000	11600000	12300000	13200000	19500000	16600000	19600000	18800000	13200000	13100000	12600000	13200000	12200000
Zymonic acid	HMDB0031210	-	71436380	-	-	8.5608	159.029	3.25973	Zymonic acid; 2-Methylene-4-oxopentanedioic acid; 2-Maleylacetate	ND	1.88055	0.171378	0.785621	2.78911	3.5502	2.85349	6257834	3.86744e+06	4392810	996889	3036315	3.05649e+06	3.36536e+06	3326443	1.85259e+06	1303841	1679797	4323014	3.59108e+06	2843590	2912173	3.62231e+06	4.25584e+06	6.27837e+06	4.83437e+06	3119383	3.92185e+06	4.54519e+06	4.06391e+06	5.70197e+06	5.37127e+06	2.4553e+06	2298807	3.7243e+06	5.21245e+06	4530213	3.75956e+06	4.77575e+06	2.49584e+06
PC(14:0/22:1(13Z))	HMDB0007887	C00157	53478609	-	-	8.5234	788.616	20.0222	PC(14:0/22:1(13Z)); PC(14:1(9Z)/22:0); PC(16:0/20:1(11Z)); PC(16:1(9Z)/20:0); PC(18:0/18:1(11Z)); PC(18:0/18:1(9Z)); PC(18:1(11Z)/18:0); PC(18:1(9Z)/18:0); PC(20:0/16:1(9Z)); PC(20:1(11Z)/16:0); PC(22:0/14:1(9Z)); PC(22:1(13Z)/14:0); PE(15:0/24:1(15Z)); PE(24:1(15Z)/15:0)	ND	1.10321	0.134048	1.21271	1.01235	0.834782	0.63776	10400000	12700000	13600000	15600000	17300000	17200000	19000000	17700000	18100000	17600000	17300000	17500000	16800000	16300000	15800000	15600000	14400000	13200000	12800000	12300000	12600000	12200000	11600000	11000000	16700000	19300000	8437722	18400000	19700000	19700000	20800000	20700000	20800000
S-Adenosylhomocysteine	HMDB0000939	C00021	439155	16680	296	8.5123	385.129	2.03227	S-Adenosylhomocysteine; (+)-Zeylenol; Oxyisocyclointegrin; Dulxanthone F; Isolicopyranocoumarin; Licofuranocoumarin; Gancaonin D; Licopyranocoumarin; 5-Methoxyhinokinin; Piperenol B; Piperenol A; Calebin A; 3'-O-Methylgancaonin P; 3-O-Methyluralenol; Uralene	ND	0.612025	1.39238e-05	0.668798	0.564916	0.844674	1.49429	1.605e+06	1.86566e+06	1.08749e+06	1.55796e+06	1.24185e+06	2.50289e+06	3858280	1.72092e+06	864927	1.60801e+06	1.90195e+06	1249071	1.43336e+06	1565740	1.2525e+06	1.33e+06	1.30421e+06	1.43328e+06	1.57824e+06	545514	1.44798e+06	1.38479e+06	1.6089e+06	2370103	1.16894e+06	1.37899e+06	1.60906e+06	973780	1.58477e+06	1182223	963436	1.68297e+06	792552
Glutaminylglutamic acid	HMDB0028796	-	7020029	73847	-	8.4476	275.11	9.27535	Glutaminyl-Glutamate; Glutamyl-Glutamine; Glutamyl-Gamma-glutamate; Gamma-glutamyl-Glutamate; Bakers yeast extract	ND	0.329879	0.0149968	0.488059	0.198624	0.406966	0.736467	36100000	1341365	1806766	2.00273e+06	1583179	1.29832e+06	1.33124e+06	2.22386e+06	1.4285e+06	1.82016e+06	1.25568e+06	1.17326e+06	1.47577e+06	1.60611e+06	1.14801e+06	12200000	1.40604e+06	1418715	1.50704e+06	1.09131e+06	963751	1.03305e+06	1.01065e+06	1.33979e+06	1.4998e+06	1.56358e+06	1.4447e+06	1.13182e+06	1.32091e+06	1.127e+06	1.46955e+06	1.0454e+06	943335
Gingerol	HMDB0005783	C10462	3473	-	-	8.4393	293.174	15.938	Gingerol; Nordihydrocapsiate; Tanacetol A; Phytuberin; Myrsinone	ND	1.13495	0.000391806	1.16537	1.1097	0.952227	0.922053	15100000	6991690	7.00134e+06	9638258	8589417	10800000	11800000	11100000	13400000	8.36353e+06	13700000	20300000	9616190	12600000	13700000	9510697	10500000	15000000	12100000	14400000	14400000	14600000	15300000	15300000	11900000	14100000	13500000	14900000	14700000	14000000	13400000	13400000	13500000
Androsterone sulfate	HMDB0002759	-	159663	83037	3559	8.4256	369.171	14.7122	Androsterone sulfate; 5a-Dihydrotestosterone sulfate; Etiocholanolone sulfate; Licarin C; Kanzonol R; Lorcainide; Epiandrosterone Sulfate	ND	0.573946	0.00062384	0.85622	0.339718	0.396764	0.740681	20500000	67900000	49000000	73000000	48500000	72200000	38000000	73000000	134000000	52900000	47200000	19800000	17400000	38800000	49500000	55500000	33600000	33000000	15600000	45200000	49300000	49100000	64100000	31900000	14500000	94100000	90700000	48700000	29200000	54700000	43900000	7226121	65900000
Zalcitabine	HMDB0015078	C07207	24066	10101	-	8.4071	212.103	2.31417	Zalcitabine	ND	2.47334	0.159323	0.999193	3.69657	3.69955	2.25324	402896	400093	405359	714122	481488	285689	460207	212997	203826	567307	381205	474678	274668	860955	1051389	684121	586260	427500	535588	504908	1.06292e+06	671712	921063	373817	608858	403318	300089	287379	616933	225510	260493	777014	836871
2-Methoxyxanthone	HMDB0032998	-	71034	-	-	8.3973	225.059	1.7529	2-Methoxyxanthone; Oroselone	ND	0.677539	5.22629e-08	0.608033	0.735215	1.20917	0.990399	17500000	25900000	18000000	24200000	23200000	32900000	33000000	23600000	21600000	26100000	25000000	19300000	20100000	25900000	19700000	23200000	19300000	17200000	14400000	21600000	23900000	20800000	31200000	27300000	7346716	19700000	16800000	18500000	15400000	12300000	15900000	15800000	10000000
Hulupinic acid	HMDB0030102	-	12310637	581942	-	8.3878	265.144	17.6776	Hulupinic acid; Heliespirone A; Curcolonol; 4-Hydroxydehydromyoporone; Isoamberboin; (S)-Abscisic acid; Tanacetin; Thellungianin G; (10R,11R)-Pterosin L; 15-Hydroxymarasmen-3-one; O-Formyloreadone; Abscisic acid; (1beta,8beta)-1,8-Dihydroxy-3,7(11)-eudesmadien-12,8-olide; Vulgarin; 3-Epiarmefolin; Alkhanin; Tavulin; Tatridin B; Istanbulin A; Blennin B; Umbellifolide; Enokipodin C; (8betaOH,10beta…	ND	0.649286	0.00079125	0.947729	0.401643	0.423795	0.907628	1.92466e+06	1985183	2078651	1.49409e+06	2.13466e+06	2.11495e+06	2144891	959314	1.45605e+06	2.39249e+06	1.08326e+06	2.49713e+06	1.65344e+06	2.01285e+06	1.57719e+06	2.60243e+06	1.90629e+06	1704475	4.13807e+06	2312182	2.74848e+06	4.13984e+06	2.5116e+06	2243953	1.68616e+06	2.10966e+06	161306	1.86217e+06	2.00864e+06	3.14888e+06	3801028	1.67594e+06	2.43689e+06
Allantoic acid	HMDB0001209	C00499	203	30837	343	8.3168	177.061	1.61239	Allantoic acid	ND	1.49526	0.0259883	1.3055	1.65273	1.26597	1.84822	2.09677e+06	1.49611e+06	2.56325e+06	2.40411e+06	1966649	1.89256e+06	1.54607e+06	1.88447e+06	1.52179e+06	3.19025e+06	1.64007e+06	2.04721e+06	1.98642e+06	2.3214e+06	2.66945e+06	2.86927e+06	2.61382e+06	1.69252e+06	1.73462e+06	2.47929e+06	1.56057e+06	2.22503e+06	4741200	1245208	3.89616e+06	4.09728e+06	1.4617e+06	6014627	1.72815e+06	1635505	2.44405e+06	3.37002e+06	5.22207e+06
Gentisic acid	HMDB0000152	C00628	3469	17189	618	8.3148	155.032	2.05401	Gentisic acid; 2-Pyrocatechuic acid; Protocatechuic acid; 2,6-Dihydroxybenzoic acid; 3,5-Dihydroxybenzoic acid; 2,4-Dihydroxybenzoic acid; Patulin	ND	1.85409	0.00331046	1.35493	2.26828	1.67409	1.29418	894771	977600	820601	911463	947108	1.03362e+06	1.00181e+06	881435	889528	841805	868950	787348	723296	924067	823128	1.1151e+06	800902	873136	878773	897758	816030	852952	978435	948651	861284	999970	772791	1.11152e+06	788253	755132	4.98142e+06	1.14302e+06	770325
N-Acetylornithine	HMDB0003357	C00437	439232	16543	-	8.3115	175.108	2.06527	N-Acetylornithine; Glycyl-Valine; Valyl-Glycine; L-Theanine; N(5)-ethyl-L-glutamine; Gly-Norvaline	ND	0.305421	0.00140618	0.4685	0.170101	0.363075	0.527664	44600000	19400000	10400000	12700000	8630989	22700000	11800000	24500000	41100000	18800000	15500000	22300000	4.98883e+06	25300000	15600000	20500000	23200000	7.75088e+06	277000000	17800000	5069801	12800000	11500000	9195522	5375004	5657194	4.17299e+06	21400000	7.73414e+06	8760716	14900000	47000000	4.1813e+06
L-Threonine	HMDB0000167	C00188	6288	16857	32	8.3008	120.066	1.82759	L-Threonine	Yes	0.551215	4.15847e-09	0.810798	0.335816	0.41418	0.619851	18400000	9456092	7730551	7.80051e+06	9577897	13500000	10200000	10500000	6306530	9088866	8817446	8.09676e+06	12800000	9670662	8054704	8.29151e+06	11700000	7675981	8.25403e+06	11700000	11100000	5735438	10600000	7002531	11300000	5826345	6.02391e+06	6.19075e+06	6277541	13000000	8952082	5827464	6713981
Guanidinosuccinic acid	HMDB0003157	C03139	439918	17072	10	8.2939	176.066	2.85533	Guanidinosuccinic acid	ND	1.72763	2.52989e-05	1.18602	2.17704	1.83559	1.10336	1.52877e+06	1336097	2.04093e+06	1.29614e+06	1.85906e+06	1.58217e+06	2.36311e+06	1.63228e+06	2.96873e+06	1.39177e+06	1.33974e+06	1155496	1.59837e+06	1.97189e+06	1.2129e+06	1.64233e+06	1500523	1716549	1.81064e+06	1.50632e+06	2518852	1458028	1776905	2.19452e+06	1.50023e+06	1163618	1.60461e+06	1667195	1769423	1.28272e+06	1.73224e+06	1.73034e+06	1.2436e+06
2-Dodecylbenzenesulfonic acid	HMDB0031031	-	25457	-	-	8.2921	327.201	10.1972	2-Dodecylbenzenesulfonic acid; 4-Dodecylbenzenesulfonic Acid; Heptaethylene glycol	ND	0.53879	0.0397078	0.727287	0.382377	0.525759	0.824707	22400000	1.41738e+06	1.52257e+06	1.5044e+06	1.39039e+06	1160930	1.23047e+06	1.13367e+06	1.31604e+06	1.01232e+06	1.1166e+06	1.88373e+06	1.06004e+06	1.00186e+06	1095241	4.77054e+06	1.17669e+06	1.25019e+06	1.2631e+06	1.24547e+06	929096	1.15089e+06	1.14991e+06	1.29587e+06	2.61486e+06	1.53441e+06	1.68349e+06	1.89964e+06	1.80067e+06	1297611	1.39326e+06	1.40437e+06	1.40302e+06
(R)-3-Hydroxy-hexadecanoic acid	HMDB0010734	-	15569776	38247	-	8.259	271.225	21.8457	(R)-3-Hydroxy-hexadecanoic acid; (R)-2-Hydroxyhexadecanoic acid; 3-hydroxyhexadecanoic acid	ND	1.95472	0.00201818	1.1836	2.59459	2.19211	1.25587	652093	1.49779e+06	533545	445961	1486763	697893	421207	421928	3.82581e+06	519983	513134	1104713	732447	710767	1.34727e+06	1.74982e+06	1.57455e+06	728112	769244	1.50018e+06	2478796	1.4411e+06	1301789	765455	970391	2.60149e+06	1.36568e+06	2.76422e+06	2.82782e+06	1.50772e+06	2329007	510409	415095
N-Hexadecanoylpyrrolidine	HMDB0032740	-	247220	-	-	8.2044	310.311	22.3033	N-Hexadecanoylpyrrolidine	ND	2.82226	0.308121	1.44915	3.96165	2.73378	0.821749	9019790	2.45791e+06	364510	154810	161671	71274.4	79597.4	165087	154288	76621.9	63971.6	186908	917343	67668.6	94727.1	131647	91958.5	132835	66671.9	175239	154933	152029	98884.4	127283	168453	226270	42626.3	140350	156553	15800000	12600000	2.10956e+06	81264.2
LysoPC(18:0)	HMDB0010384	C04230	497299	-	-	8.2012	524.373	17.4895	LysoPC(18:0); LysoPC(0:0/18:0); 2-acetyl-1-alkyl-sn-glycero-3-phosphocholine	ND	0.659641	8.31869e-05	0.665852	0.654488	0.982933	0.803542	31600000	24800000	20400000	31400000	42600000	25000000	27900000	17100000	9391534	24300000	21500000	18500000	32900000	17200000	19600000	15800000	23300000	16400000	16700000	32200000	29700000	20900000	27400000	32600000	16600000	9317008	930371	24900000	20400000	21400000	3.39944e+06	12300000	22400000
Foeniculoside VIII	HMDB0033009	-	73657192	-	-	8.1793	349.184	10.1768	Foeniculoside VIII; Foeniculoside IX; (1S,2S,4R,5S,7S)-2,5,7-Fenchanetriol 2-O-b-D-glucoside; cis-10-Hydroxylinalyl oxide 7-glucoside; (1S,2S,4S,5S)-2,4,7-Thujanetriol 4-glucoside; (1S,2S,4S)-1,8-Epoxy-p-menthane-2,7-diol 2-O-b-D-glucoside; Foeniculoside V; Nepetariaside; (1S,2S,4R)-p-Menth-8-ene-1,2,10-triol 2-glucoside; Foeniculoside VII	ND	0.577129	0.0657033	0.785269	0.404417	0.515005	0.879734	21900000	1.5228e+06	1.88045e+06	1.40087e+06	1.22661e+06	1211444	1.05404e+06	1.34502e+06	1508633	1045369	1.18642e+06	1856621	1.04073e+06	857689	937245	4.31625e+06	1.03928e+06	1.03711e+06	1.5074e+06	1.17277e+06	1.10583e+06	1.04521e+06	923198	1.02273e+06	2.62299e+06	1.74031e+06	1.57947e+06	1.7914e+06	1.89562e+06	1.32373e+06	1.41132e+06	1.60161e+06	1.33215e+06
(S)-1-Pyrroline-5-carboxylate	HMDB0001301	C03912	1196	1372	6145	8.1498	114.055	2.55631	1-Pyrroline-5-carboxylic acid; 1-Pyrroline-2-carboxylic acid	ND	1.17816	0.112419	1.21599	1.14677	0.94308	0.837221	1301184	1.14006e+06	1.79522e+06	1.12022e+06	1120324	1.01277e+06	2120030	1.34582e+06	1.97697e+06	973282	894456	1.03967e+06	1136111	953178	968052	1.18829e+06	1469891	1.67316e+06	1.31721e+06	1.14512e+06	1.24355e+06	1.01192e+06	1.06422e+06	3316995	2.75196e+06	1.31335e+06	1.20046e+06	1.41105e+06	1.60298e+06	843231	2343793	1.9633e+06	1.33476e+06
LysoPE(0:0/20:0)	HMDB0011481	-	53480930	131691	-	8.1494	510.357	18.1816	LysoPE(0:0/20:0); LysoPE(20:0/0:0); LysoPC(17:0)	ND	0.644538	0.00340556	0.644311	0.644726	1.00064	1.40387	1.86551e+06	2106503	1.61216e+06	1.52022e+06	1.02011e+06	601661	1.73645e+06	1450825	1.00822e+06	1.76391e+06	1.08601e+06	789890	855399	1.36153e+06	1.02619e+06	1.20073e+06	1.59551e+06	1.75815e+06	1.33108e+06	1478833	1570182	1.72953e+06	1.16538e+06	2015669	1.01831e+06	937012	274391	346247	732902	1.34148e+06	1.3725e+06	1.26494e+06	1.34114e+06
trans-3-Hydroxycotinine	HMDB0001390	-	107963	-	6210	8.12	193.097	4.2199	trans-3-Hydroxycotinine	Yes	0.953009	0.940886	2.03074	0.0587216	0.0289163	1.3543	5.01688e+06	67370.3	16100000	60796.1	53932.7	51996.8	39692.1	32047.8	33352.6	37105.9	74125.1	4459976	11600000	1.29356e+06	37030.2	51365.2	40978.2	42112.1	30383.7	32567.8	63504.2	54592.5	3.18245e+06	37233.4	35393.2	7460240	49730.5	38837.4	14800000	71900.5	33798.3	52178.5	36817
L-Isoleucine	HMDB0000172	C00407	6306	17191	5193	8.0871	132.102	2.9262	L-Isoleucine	Yes	1.63765	0.000435495	1.01439	2.15481	2.12425	1.42941	912000000	735000000	718000000	673000000	672000000	873000000	975000000	738000000	730000000	713000000	679000000	579000000	650000000	880000000	573000000	776000000	639000000	577000000	572000000	638000000	853000000	620000000	854000000	765000000	671000000	577000000	531000000	666000000	506000000	529000000	616000000	702000000	441000000
(S)-2,3-Epoxysqualene	HMDB0001188	C01054	5459811	15441	3530	8.0728	427.394	1.50451	(S)-2,3-Epoxysqualene; Lanosterin; (3beta,4beta,5alpha,24Z)-4-Methylstigmasta-7,24(28)-dien-3-ol; 4,14-Dimethylergosta-8,25-dien-3-ol; (3beta,4alpha,5alpha,23E)-4,14-Dimethylergosta-8,23-dien-3-ol; Cycloeucalanone; (3beta,4alpha,5alpha,23E)-4,14-Dimethyl-9,19-cycloergost-23-en-3-ol; (3beta,5alpha)-4,4-Dimethylergosta-8,24(28)-dien-3-ol; Euphol; 3-Epicycloeucalenol; 24-Methyl-28-norcycloart-25-en-…	ND	1.56395	0.00433066	1.1818	1.88105	1.59168	1.00147	458082	1.04218e+06	2.62777e+06	2.3132e+06	2474551	420224	944779	2.7015e+06	2.15267e+06	1.12206e+06	1.46696e+06	1.37667e+06	1.22244e+06	1.46272e+06	1.31559e+06	1.11979e+06	1605045	1.19828e+06	1.32316e+06	1.9251e+06	1.26638e+06	1.91011e+06	1.34137e+06	3.44982e+06	2.04402e+06	2016399	1.70111e+06	6.90586e+06	3207297	1235295	1.55563e+06	1530041	2695181
1H-Indole-3-carboxaldehyde	HMDB0029737	C08493	10256	28238	-	8.0524	146.06	9.16182	1H-Indole-3-carboxaldehyde	ND	0.660909	7.80128e-06	0.860379	0.495391	0.575783	0.490321	15400000	21400000	18100000	17200000	14100000	18200000	18100000	17100000	10100000	15900000	11200000	12900000	14200000	16700000	15900000	11500000	16200000	13000000	16400000	14700000	18200000	16300000	16400000	18500000	14600000	10500000	15300000	11500000	9054089	10800000	12000000	11300000	9970058
Glycochenodeoxycholic acid 3-glucuronide	HMDB0002579	C03033	53477753	-	6715	8.0405	626.354	14.6968	Glycochenodeoxycholic acid 3-glucuronide	ND	1.49873	0.492957	0.862769	2.02645	2.34877	0.660224	350182	6221917	3.28239e+06	3.97546e+06	1.33075e+06	477485	504807	7.59432e+06	283846	7.89155e+06	1.20802e+06	1.00068e+06	366929	448632	1.17073e+06	699530	4.54976e+06	318402	1.73411e+06	117228	6162341	1.08715e+06	240871	2.89028e+06	747646	1.08167e+06	479473	2.93171e+06	1.87129e+06	1640525	3041070	2.0464e+06	2953846
10-Hydroxymyristic acid methyl ester	HMDB0031061	-	101533769	-	-	8.019	259.227	17.3317	10-Hydroxymyristic acid methyl ester; Ethyl 3-hydroxytridecanoate; 3-hydroxypentadecanoic acid	ND	1.16063	0.00418373	1.19406	1.13289	0.948771	0.912822	1.24974e+06	1.31974e+06	938507	1.31884e+06	1.29354e+06	1.18345e+06	1.15342e+06	1.54266e+06	1.14798e+06	1.2723e+06	1.26928e+06	1.22705e+06	1.11584e+06	1.15605e+06	1468176	1.28675e+06	1.46804e+06	1.41656e+06	1.19328e+06	1.20956e+06	1.44837e+06	1.13243e+06	1.43968e+06	1.39107e+06	1.11193e+06	1.24996e+06	1.08357e+06	1.85703e+06	1.16422e+06	1.41441e+06	1.47416e+06	1.37738e+06	1.34556e+06
Tiglylcarnitine	HMDB0002366	-	91825636	85520	6648	7.9712	244.154	9.99163	Tiglylcarnitine	Yes	0.79382	0.100369	0.83215	0.762013	0.915716	0.614454	1.60983e+06	3.2304e+06	1.60747e+06	2.20773e+06	2233485	2.63316e+06	2.64742e+06	2.16063e+06	4560516	2.57416e+06	2.18746e+06	1.74347e+06	3.85046e+06	4.67215e+06	3.26977e+06	3430596	1.90672e+06	1.02911e+06	3.27605e+06	3.69245e+06	1.76527e+06	3965755	3.39673e+06	2.92038e+06	2.30568e+06	1.58787e+06	2594990	4529125	923644	1980025	1715706	2.29132e+06	2.03907e+06
Allithiamine	HMDB0031758	-	12358373	-	-	7.9478	355.126	12.8177	Allithiamine	ND	1.35669	0.381745	1.08127	1.58524	1.46608	1.27007	1.12457e+06	967587	482931	1283864	636745	2741323	186667	892513	2026792	932124	513899	783715	293535	567553	1.63516e+06	584495	337121	448207	759629	649316	321059	1.18703e+06	868723	264798	795998	1.38789e+06	565506	738326	562216	573680	800866	429914	1.86251e+06
Undecanedioic acid	HMDB0000888	-	15816	73713	5846	7.9375	215.126	14.0814	Undecanedioic acid; Butyl butyryllactate	ND	1.07058	0.023037	1.16804	0.9897	0.847316	0.880642	4899653	3.16742e+06	2.77564e+06	3492832	4.08495e+06	4145866	4456665	4.7387e+06	4702020	4486467	4.85408e+06	4799176	4580776	5.35011e+06	4.79393e+06	4478847	5566484	4740130	4436283	3864858	3.91932e+06	3.96701e+06	4790001	4579932	4704003	5332236	5.2221e+06	5.79989e+06	5.60279e+06	5.26231e+06	5.12612e+06	5.21675e+06	5.13526e+06
Alanyl-Isoleucine	HMDB0028690	-	7408079	73805	-	7.9261	203.139	2.35675	Alanyl-Isoleucine; Alanyl-Leucine; Isoleucyl-Alanine; Leucyl-Alanine	ND	1.641	0.0146737	0.944976	2.21856	2.34774	1.17415	5.3955e+06	2433747	5.44523e+06	2.55551e+06	2.95262e+06	2.9309e+06	3.06256e+06	3780934	2660695	2.57528e+06	3267023	2.85946e+06	1.8475e+06	2.96703e+06	4.40198e+06	3062941	4688596	2.36815e+06	2.53975e+06	2.28034e+06	3.0234e+06	5.035e+06	3.38122e+06	3493706	1.95845e+06	2.91355e+06	2.25642e+06	3.10473e+06	3.04502e+06	2.45376e+06	4.99212e+06	1806388	5141420
(2R*,3R*)-1,2,3-Butanetriol	HMDB0034778	-	20497	131388	-	7.9218	107.071	12.4181	(2R*,3R*)-1,2,3-Butanetriol; Trihydroxybutane	ND	1.18375	0.683737	1.21448	1.15826	0.953705	1.56351	1.10703e+06	897906	1.21157e+06	1.0601e+06	1206469	1.32318e+06	996191	949596	1.03462e+06	925115	894389	984249	1.13261e+06	1.1931e+06	1.23716e+06	1.24079e+06	1.1675e+06	994590	942060	905445	1.0344e+06	842582	1.08966e+06	972306	1.23647e+06	1.28009e+06	1.20747e+06	1.00175e+06	1.27068e+06	1.53845e+06	1.59207e+06	1.54017e+06	1.14917e+06
Vaccenyl carnitine	HMDB0006351	-	53477830	136372	-	7.9187	426.358	21.7094	Vaccenyl carnitine	Yes	0.888051	0.539149	0.624502	1.10674	1.7722	1.52035	4.06145e+06	23700000	21200000	10000000	37000000	14700000	11200000	8848554	91600000	14900000	8537387	21700000	12600000	13400000	18900000	36300000	14100000	13400000	30000000	29400000	46300000	29000000	28300000	8665703	21600000	31800000	423576	38500000	21200000	13400000	22900000	10900000	10100000
Amifostine	HMDB0015274	C06819	2141	2636	-	7.9168	213.047	1.73898	Amifostine; 1-Methyl-3-(2-thiazolyl)-1H-indole	ND	0.603682	1.0389e-08	0.705063	0.519557	0.736895	0.949783	6.44999e+06	3.89527e+06	6.50601e+06	5.56541e+06	4.67532e+06	3335647	3495381	5.52594e+06	4479948	5654483	5169048	3201065	5167980	4.69296e+06	3.87234e+06	4.96161e+06	4.46461e+06	2.80325e+06	2.65247e+06	4.56482e+06	4.0276e+06	3.19607e+06	4016853	3.4145e+06	408603	3.37418e+06	2.89735e+06	4.91885e+06	2.40471e+06	2.98146e+06	4.07713e+06	1.89004e+06	2.24378e+06
2,5-Dihydro-2,4,5-trimethyloxazole	HMDB0031199	-	31492	-	-	7.905	114.092	10.3412	2,5-Dihydro-2,4,5-trimethyloxazole; 1-Piperidinecarboxaldehyde; 2-Acetylpyrrolidine; Epsilon-caprolactam	ND	0.672837	0.00130752	0.594669	0.7377	1.24052	1.44887	13400000	19100000	12000000	13200000	12000000	13000000	20700000	31200000	11600000	11700000	12500000	26100000	11300000	10300000	19900000	17800000	20900000	9875689	23300000	10500000	13100000	21500000	17500000	11700000	11100000	13600000	10500000	9723313	10000000	9967082	14600000	8941728	9869776
Cholesterol sulfate	HMDB0000653	C18043	65076	41321	5625	7.857	467.32	14.9007	Cholesterol sulfate	ND	1.52276	0.615402	0.671608	2.22904	3.31895	0.635179	3.70745e+06	1344662	1.7052e+06	7764973	287744	1.79163e+06	5.74171e+06	11700000	366445	13000000	4.15259e+06	478050	350865	2502939	2666001	761711	1.30998e+06	2.88439e+06	543402	790195	1.09332e+06	450698	2.61185e+06	3.40818e+06	1.38347e+06	207493	42454	5508082	467925	419566	406855	524668	1.64187e+06
Heptanoylcarnitine	HMDB0013238	-	6426896	74303	-	7.8304	274.201	12.3318	Heptanoylcarnitine	Yes	1.22673	0.0306645	1.16757	1.27582	1.09272	0.828084	671763	994224	1.25963e+06	605928	845958	1.11482e+06	697841	701479	1.00334e+06	839932	784508	875234	1.11842e+06	1.52173e+06	882615	890601	943023	966707	1.26874e+06	856395	1.46114e+06	892451	2.01845e+06	919279	957618	1.01016e+06	670003	1.08212e+06	705738	772882	922400	818186	930125
2-Heptanethiol	HMDB0032303	-	522071	-	-	7.827	133.105	2.92477	2-Heptanethiol; Heptane-1-thiol	ND	1.66799	0.000263714	1.01771	2.20758	2.16916	1.46543	61800000	50600000	49600000	46700000	45100000	60500000	62300000	49000000	51600000	48800000	46100000	39100000	43600000	58200000	36500000	49500000	42300000	38300000	37000000	42900000	55500000	42800000	58700000	52700000	44500000	40200000	36300000	44700000	32800000	35200000	42400000	46300000	30100000
N6,N6,N6-Trimethyl-L-lysine	HMDB0001325	C03793	440120	17311	6161	7.7558	189.16	1.86135	N6,N6,N6-Trimethyl-L-lysine	ND	0.754071	0.0190006	1.0082	0.543198	0.53878	0.79252	11500000	8557117	13700000	9824750	7564789	6057687	6.25693e+06	6.57685e+06	7585394	10900000	7.26555e+06	8.3053e+06	9894496	20500000	13000000	11100000	12100000	8.04266e+06	10500000	13900000	9219383	11600000	24300000	9002837	13000000	10600000	7374764	11400000	6005127	6693380	10900000	10300000	12600000
N-carbamoyl-beta-alaninate	HMDB0062812	C02642	111	18261	5097	7.7012	132.053	2.92916	N-carbamoyl-beta-alaninate	ND	1.61697	0.000662079	0.987637	2.13919	2.16597	1.3958	2904663	2.13199e+06	2.3061e+06	2.08719e+06	2.29449e+06	2.78918e+06	2855237	2114406	2337547	2372105	2.04787e+06	1.70609e+06	2.03641e+06	2737879	1.62927e+06	2.35337e+06	1.92148e+06	1.73736e+06	1559968	1.82493e+06	2514087	1.7466e+06	2.63413e+06	2.23188e+06	2.08383e+06	1.79945e+06	1.7361e+06	2.13021e+06	1.49576e+06	1.60348e+06	1.68336e+06	2.17568e+06	1.42843e+06
Ubiquinone-1	HMDB0002012	C00399	4462	16389	6435	7.6805	251.128	15.8936	Ubiquinone-1; Helinorbisabone; 3,4-Dihydro-6-hydroxy-2,5,7,8-tetramethyl-2H-1-benzopyran-2-carboxylic acid; Methyl neopentyl phthalic acid	ND	0.578831	9.83857e-06	0.810054	0.386964	0.477702	0.904325	7.99401e+06	17700000	17000000	24300000	20000000	19000000	10300000	8060361	10500000	16800000	12900000	16500000	13300000	23000000	23000000	28100000	18400000	17400000	28400000	15900000	20700000	29900000	10300000	12400000	9503957	13700000	1.45246e+06	12800000	9561488	19000000	16400000	8484461	9673291
Lysyl-Tryptophan	HMDB0028962	-	4369395	74569	-	7.67	331.173	14.2796	Lysyl-Tryptophan; Tryptophyl-Lysine; Unshuoside A; 7-Hydroxyterpineol 8-glucoside; (1S,2S,4R)-1,8-Epoxy-p-menthan-2-ol glucoside; 1,8-Epoxy-p-menthan-4-ol glucoside; (1R,2R,4S,6R)-2,6-Fenchanediol 2-O-b-D-glucoside; (1R,2S,4R,5S)-2,5-Fenchanediol 2-O-b-D-glucoside; (1S,2S,4S,5S)-2,4-Thujanediol 4-O-beta-D-Glucopyranoside; (1R,3S,4S)-1,8-Epoxy-p-menthan-3-ol glucoside; 6Z-8-Hydroxygeraniol 8-O-glu…	ND	0.330933	0.0316396	0.301643	0.355237	1.17767	4.37548	31100000	252696	47389	637912	498964	2593773	144345	142456	34700000	589473	552267	322027	131033	78716.8	337054	1.6046e+06	7111187	180831	5127877	431290	18100000	1.64088e+06	2.63304e+06	456627	58153.2	614778	1.55751e+06	896443	2.92923e+06	119375	2.01167e+06	465110	280295
Nicotine glucuronide	HMDB0001272	-	3035848	63860	6127	7.6681	337.139	13.8629	Nicotine glucuronide	ND	0.561461	0.020136	0.866556	0.308298	0.355773	0.918901	2275336	1865131	1.28777e+06	3.50901e+06	4345000	3440126	3.24837e+06	4.62447e+06	8611270	3906219	3.74837e+06	2.0553e+06	3.32991e+06	2375572	3.90893e+06	3.22953e+06	4.06028e+06	2524820	1.61202e+06	2.18749e+06	4089532	6412357	2.4041e+06	3.11715e+06	517964	2.74802e+06	2529850	2.65719e+06	2.51245e+06	2.54121e+06	2.81999e+06	1.61117e+06	1173949
meso-2,6-Diaminoheptanedioate	HMDB0001370	C00666	99290	1648830308	352	7.6587	191.103	1.9566	Diaminopimelic acid; Alanyl-Threonine; Threoninyl-Alanine; 2-Amino-4-[(2-hydroxy-1-oxopropyl)amino]butanoic acid; N-(gamma-Glutamyl)ethanolamine	ND	1.01193	0.846576	1.15817	0.890588	0.768961	0.814585	1.74262e+06	2.54069e+06	2.20802e+06	1.87653e+06	2277068	1.64589e+06	1.59841e+06	2366180	1.8506e+06	2256526	1.29833e+06	1.6544e+06	1.61993e+06	2.11328e+06	1.756e+06	2.14595e+06	1.20687e+06	1.64209e+06	1.31858e+06	1.52019e+06	1.88217e+06	1.6674e+06	1.7193e+06	1.58615e+06	2.27162e+06	3.24135e+06	2578354	2.68109e+06	2.59565e+06	2.42091e+06	2.59204e+06	2.39447e+06	2.56513e+06
Niacinamide	HMDB0001406	C00153	936	17154	1497	7.6444	123.056	3.81715	Niacinamide; 2-Acetylpyrazine	ND	1.63217	0.0360621	1.26724	1.93498	1.52693	1.27076	1.43696e+06	1.374e+06	1.7193e+06	657398	1.80534e+06	982405	548542	851199	2897503	571017	819315	1.28906e+06	1355441	786368	1905708	1.56697e+06	1.13274e+06	788970	931184	1.56813e+06	868372	1587148	554651	628735	466296	568393	1.56552e+06	1.74706e+06	4023251	3.80583e+06	1.35556e+06	936858	1.73771e+06
Spironolactone	HMDB0014565	C07310	5833	9241	-	7.6359	415.193	13.7165	Spironolactone; Ethyl 7-epi-12-hydroxyjasmonate glucoside	ND	0.580373	0.000322483	0.81838	0.382878	0.467848	1.3097	3.84096e+06	826778	2851655	3.57875e+06	2.21011e+06	1.2342e+06	2.51965e+06	1.84729e+06	1.6748e+06	1.28667e+06	3.16808e+06	2.27693e+06	3.48876e+06	4.35437e+06	3.41877e+06	1.41923e+06	4.59002e+06	3.12899e+06	1.53944e+06	2302746	2.05191e+06	1.47949e+06	1.27449e+06	2.57684e+06	375917	2.33691e+06	2.20862e+06	2878010	1.14327e+06	506655	1.92414e+06	1.03033e+06	1.14362e+06
5-Hydroxyisourate	HMDB0030097	C11821	101957720	18072	-	7.629	185.033	1.812	5-Hydroxyisourate	ND	0.54235	1.30991e-10	0.789705	0.337098	0.426865	0.750098	21500000	12100000	17000000	16500000	17800000	14800000	12000000	17400000	17800000	16300000	14600000	13400000	15700000	16200000	14000000	14700000	15400000	12700000	14100000	14500000	11900000	14000000	17400000	11100000	13100000	18500000	12800000	22700000	9569341	15900000	18500000	13100000	15300000
4alpha-Formyl-4beta-methyl-5alpha-cholesta-8,24-dien-3beta-ol	HMDB0012167	-	25200700	-	-	7.6087	427.362	21.7222	4alpha-Formyl-4beta-methyl-5alpha-cholesta-8,24-dien-3beta-ol; 7-Oxostigmasterol; Momordenol; Stigmast-22-ene-3,6-dione; 29-Norcycloartane-3,24-dione; (3beta,23E)-3-Hydroxy-27-norcycloart-23-en-25-one; Stigmast-4-ene-3,6-dione; (6beta,22E)-6-Hydroxystigmasta-4,22-dien-3-one; 4?-formyl-4?-methyl-5?-cholesta-8,24-dien-3?-ol	ND	0.884945	0.533646	0.616408	1.10777	1.79714	1.52326	1.04955e+06	6.223e+06	5.79044e+06	2589758	10200000	3.90694e+06	2.94665e+06	2301295	25700000	4.04736e+06	2.4944e+06	5.71885e+06	3.00612e+06	3.91866e+06	5191965	9645218	3.78828e+06	3702508	8573144	7979041	12700000	8.14323e+06	8512852	2.38807e+06	5.43899e+06	8420326	147619	10500000	5.9642e+06	3953748	6.3869e+06	3.03086e+06	2.77169e+06
LysoPC(16:1(9Z))	HMDB0010383	C04230	24779461	-	-	7.6	494.325	15.748	LysoPC(16:1(9Z))	ND	0.605512	1.1735e-05	0.732918	0.499792	0.681921	0.749699	6864975	6523152	8.09475e+06	8947073	11600000	8.09798e+06	11300000	4329909	9265956	5.40726e+06	6.81931e+06	7159033	5.00148e+06	11400000	8977992	5229082	8954297	7.02705e+06	7771908	7157351	12000000	6.74399e+06	8699858	5933662	779853	3.96164e+06	361447	8457607	7.11801e+06	6256232	8949098	6.42744e+06	6137149
Lead	HMDB0004628	C12144	122121	46961	7066	7.5957	206.97	23.4407	Lead	ND	1.13415	6.83396e-10	1.15134	1.11989	0.97269	0.892223	2463268	1.52914e+06	1.80371e+06	1.6904e+06	1813193	1.83928e+06	1868957	1.7849e+06	1.85021e+06	2.25965e+06	2.03628e+06	1.97023e+06	1933406	2.08093e+06	2.03153e+06	2045039	2.06243e+06	2.10119e+06	2052356	2.16831e+06	2333771	2.04715e+06	2.07775e+06	2.06038e+06	2283479	2.36946e+06	2.24746e+06	2.2695e+06	2.21682e+06	2.26103e+06	2.15439e+06	2255607	2.34793e+06
Prostaglandin E2	HMDB0001220	C00584	5283116	15551	6089	7.5561	353.231	14.5261	Prostaglandin E2; (13E)-11a-Hydroxy-9,15-dioxoprost-13-enoic acid; Prostaglandin I2; Prostaglandin H2; Prostaglandin D2; Thromboxane A2; 20-Hydroxy-leukotriene B4; Prostaglandin F3a; 8-iso-PGF3a; Levuglandin E2; Levuglandin D2; 13,14-Dihydro-15-keto-PGE2; 15-Keto-prostaglandin F2a; Lipoxin A4; 8-iso-15-keto-PGF2a; Lipoxin B4; 8-isoprostaglandin E2; (5Z)-(15S)-11alpha-Hydroxy-9,15-dioxoprostanoate…	ND	0.907939	0.186064	1.18971	0.67413	0.566634	0.687945	1592338	1.37249e+06	1639158	1.84322e+06	1.63012e+06	1.55969e+06	2.02266e+06	1.63615e+06	1.38132e+06	1.88004e+06	1.94537e+06	1.49504e+06	1537506	1.66198e+06	1.73138e+06	1359583	1278269	1.67844e+06	1.68555e+06	1.52662e+06	1.66318e+06	1.35128e+06	1.52365e+06	1.35098e+06	2.03419e+06	1.83697e+06	2.2787e+06	2.20566e+06	1.7598e+06	1.60608e+06	1.49256e+06	1.5093e+06	2.00187e+06
Dihydro-4-mercapto-3(2H)-furanone	HMDB0039786	-	131752727	-	-	7.5362	119.016	1.98496	Dihydro-4-mercapto-3(2H)-furanone	ND	0.709888	0.005984	0.949297	0.511229	0.538535	0.455237	17500000	19300000	17300000	6.99345e+06	13600000	10300000	6221049	18700000	6.38919e+06	17400000	14800000	21700000	10900000	26800000	15600000	12500000	13200000	10500000	11600000	14500000	16500000	7409653	7279426	21700000	11600000	11400000	6.64717e+06	17500000	12100000	19300000	32700000	20200000	17700000
3-Methylene-indolenine	HMDB0011664	-	170404	63905	-	7.5355	130.065	10.5789	3-Methylene-indolenine; Quinoline; Isoquinoline	ND	0.570184	7.30719e-10	0.743074	0.426722	0.574266	0.478324	10000000	8221983	5.64789e+06	5267393	5.26859e+06	6150110	5092475	10900000	3.38752e+06	5917163	5522036	4.7258e+06	4390591	5.13597e+06	4.63973e+06	7458581	5427073	8.27004e+06	4628112	6573924	5.49026e+06	4674888	5527943	5.73865e+06	4.73642e+06	4.14113e+06	4.85502e+06	4.1468e+06	3436873	4.42017e+06	4198613	3.73569e+06	3.51162e+06
3-Hydroxynonyl acetate	HMDB0032443	-	234237	-	-	7.5088	201.147	15.9566	3-Hydroxynonyl acetate; 3-hydroxyundecanoic acid	ND	0.867175	0.389932	1.22468	0.570525	0.465858	0.700287	1.12459e+06	1755501	1.21134e+06	512994	1.14248e+06	2.52621e+06	688041	794325	1.14582e+06	1.73388e+06	1.28583e+06	1.13811e+06	1.47051e+06	1.90832e+06	705879	1.27683e+06	4.13533e+06	1614973	1.62502e+06	1.48886e+06	2506943	2164987	2740838	1264425	466852	2.95575e+06	1.27586e+06	2.12869e+06	3.38266e+06	3738018	1.52601e+06	511250	1.03523e+06
beta-Citraurin	HMDB0035091	-	131751663	-	-	7.508	433.314	16.2572	beta-Citraurin; 3-Hydroxy-8'-apo-epsilon-caroten-8'-al	ND	0.774344	0.464349	0.689549	0.844706	1.22501	0.583357	29200000	6.72307e+06	21300000	16600000	1.77367e+06	3.64012e+06	10900000	27900000	1.44805e+06	20500000	9450034	4.07672e+06	2018415	7416818	8493229	2321080	9284560	9015222	1.32912e+06	3026516	2.96054e+06	2.41474e+06	3.40966e+06	16200000	5.12273e+06	1.07322e+06	258084	16900000	1.53695e+06	2.2117e+06	2.58875e+06	3051427	6.2129e+06
3-Oxodecanoic acid	HMDB0010724	-	5282982	37157	-	7.4982	185.116	15.32	3-Oxodecanoic acid; Ethyl (3R,5Z)-3-hydroxy-5-octenoate; 3-Hydroxy-5Z-octenyl acetate; (1S,2S,4S,5R)-1,8-Epoxy-p-menthane-2,5-diol; 6-Methyl-2-methylene-6-octene-1,3,8-triol; (1beta,2beta,5beta)-p-Menth-3-ene-1,2,5-triol; (E)-10-Hydroxy-8-decenoic acid; 6-Hexyl-1,4-dioxan-2-one; 5-Hexyl-1,4-dioxan-2-one; 2-Methylbutyl 3-hydroxy-2-methylidenebutanoate; 3-Methylbutyl 3-hydroxy-2-methylidenebutanoat…	ND	0.569657	0.0019543	0.665629	0.490022	0.736178	0.802286	4244537	2606223	2567331	6.48712e+06	2.10974e+06	4570751	8.05321e+06	10600000	4824931	10800000	7.19652e+06	2164942	2.36587e+06	5.56634e+06	2.75084e+06	4220521	11800000	2.05172e+06	2130026	6.12214e+06	10900000	2.3325e+06	5282040	15700000	811034	2.88813e+06	2143575	4.76259e+06	1.9115e+06	2.84864e+06	2675096	1.97857e+06	3.46405e+06
3-Oxotetradecanoic acid	HMDB0010730	-	454064	37270	-	7.4811	241.178	18.0698	3-Oxotetradecanoic acid; 6-Ketomyristic acid; L-Menthyl (R,S)-3-hydroxybutyrate	ND	0.966936	0.860158	1.03906	0.907092	0.872996	1.00643	189996	1.68311e+06	419606	614120	2.946e+06	1.77527e+06	728556	441118	12000000	1.18264e+06	820168	1384752	1247365	546487	3.80034e+06	3670277	2.81986e+06	1.34087e+06	1.94066e+06	4.85871e+06	10700000	6009002	2.50662e+06	547941	836589	5031179	1.7517e+06	3.92473e+06	2905820	3.4259e+06	8556860	1.02916e+06	820644
Galbanic acid	HMDB0030163	-	4220856	-	-	7.4171	397.198	15.0486	Galbanic acid; Armillaribin; Mammea C/AB cyclo D; Asacoumarin A; 5-Hydroxy-8,8-dimethyl-6-(3-methyl-1-oxobutyl)-4-pentyl-2H,8H-benzo[1,2-b:3,4-b']dipyran-2-one; Kamolonol	ND	1.27278	0.544668	0.920844	1.56482	1.69933	2.10937	2.39713e+06	71401.1	17700000	144409	4.71316e+06	7.29738e+06	4260430	134648	140355	334699	11900000	5.40223e+06	11100000	5236078	10600000	16700000	52544.8	41894.9	6555742	8807217	11800000	86531	58915.7	102582	7.02286e+06	23000000	12600000	12600000	60290.9	8.38752e+06	104701	6.27901e+06	64911.6
Sebacic acid	HMDB0000792	C08277	5192	41865	4240	7.3846	201.111	13.2492	Sebacic acid; R-2-Hydroxy-3-methylbutanoic acid 3-Methylbutanoyl; Oxalic acid dibutyl ester; 2-Ethylsuberic acid; Heptylmalonic acid; 3-Methylazelaic acid; N-lactoyl-Isoeucine	ND	0.89417	0.0751881	1.12548	0.702231	0.623938	0.570039	112000000	75600000	67700000	81500000	88300000	90700000	105000000	90600000	101000000	97400000	109000000	115000000	106000000	108000000	107000000	94600000	111000000	115000000	120000000	106000000	91500000	102000000	110000000	109000000	115000000	110000000	115000000	102000000	113000000	108000000	116000000	111000000	122000000
Iodine	HMDB0000675	C01382	807	17606	-	7.3592	254.816	1.73698	Iodine	ND	1.29146	0.000247689	1.137	1.41962	1.24856	1.17022	980796	1.3077e+06	972746	996518	1.4519e+06	1.81986e+06	1.74306e+06	831103	1425341	1.4645e+06	1.17772e+06	1.28855e+06	1.55143e+06	1.29882e+06	1.41739e+06	1.26056e+06	1.09876e+06	1.61352e+06	1.44881e+06	1.07575e+06	790900	1.25045e+06	1403942	1.43975e+06	1185805	1.69051e+06	1.53564e+06	1.75468e+06	1.46824e+06	1.50837e+06	1.57485e+06	1.43888e+06	1.65452e+06
PC(18:0/P-18:1(11Z))	HMDB0008062	C00157	53478707	-	-	7.3262	772.621	20.014	PC(18:0/P-18:1(11Z)); PC(18:0/P-18:1(9Z)); PC(18:1(11Z)/P-18:0); PC(18:1(9Z)/P-18:0); PC(20:1(11Z)/P-16:0); PC(P-16:0/20:1(11Z)); PC(P-18:0/18:1(11Z)); PC(P-18:0/18:1(9Z)); PC(P-18:1(11Z)/18:0); PC(P-18:1(9Z)/18:0); PC(o-18:0/18:2(9Z,12Z)); PC(o-18:1(9Z)/18:1(11Z))	ND	0.453156	8.76682e-19	0.602042	0.329613	0.547492	0.483222	10400000	10600000	9895653	9905266	10800000	9900648	10700000	9784120	9447747	9445137	8497294	9278207	8255758	8738359	8.27127e+06	7.90522e+06	7.24915e+06	6725760	6.52863e+06	6.35808e+06	6.45453e+06	5.76857e+06	5.8059e+06	5641650	6354971	7116661	749040	6324698	6.10447e+06	6005650	6022728	5764384	5.54855e+06
Indole-3-carbinol	HMDB0005785	-	3712	24814	-	7.3235	146.063	1.76068	Indole-3-carbinol; 1-(2-Furanylmethyl)-1H-pyrrole; 4-(2-Furanylmethylene)-3,4-dihydro-2H-pyrrole; 3-(2-Furanylmethyl)-1H-pyrrole	ND	0.625	2.9991e-07	0.873692	0.418638	0.479159	0.67635	2360379	1342521	1748912	1.51364e+06	1.51874e+06	1.57147e+06	1.30455e+06	1.87303e+06	1.56751e+06	1.5699e+06	1.54205e+06	1.28821e+06	1.55812e+06	1.7203e+06	1.77819e+06	1.67491e+06	1.84115e+06	1.40546e+06	1.63531e+06	1.50909e+06	1.59758e+06	1.27322e+06	1.77988e+06	1.33427e+06	909722	1.64073e+06	1.49583e+06	2.14976e+06	1.17565e+06	1.64473e+06	2074737	1261058	1.56195e+06
MG(0:0/15:0/0:0)	HMDB0011532	-	537297	-	-	7.3106	315.251	17.6896	MG(0:0/15:0/0:0); MG(15:0/0:0/0:0); (+)-15,16-Dihydroxyoctadecanoic acid; (9S,10S)-9,10-dihydroxyoctadecanoate; MG(0:0/i-15:0/0:0); MG(0:0/a-15:0/0:0)[rac]; MG(a-15:0/0:0/0:0)[rac]; MG(i-15:0/0:0/0:0)	ND	1.03197	0.5228	1.09164	0.982458	0.899981	1.00099	2616147	995130	713413	2.13399e+06	1.96968e+06	1.72993e+06	2.08909e+06	2.46783e+06	4.26912e+06	3.43807e+06	4328316	3.56734e+06	2677011	2.7091e+06	3.36965e+06	2.90467e+06	3.39725e+06	3.20939e+06	3.5462e+06	3.62922e+06	3.79648e+06	3.72552e+06	2.90607e+06	3105585	2.88192e+06	3.0346e+06	3.21758e+06	3.14437e+06	3.23429e+06	5635116	3037594	2.9401e+06	2.71178e+06
trans-2-Dodecenoylcarnitine	HMDB0013326	-	53481671	-	-	7.3106	342.264	16.1566	trans-2-Dodecenoylcarnitine	Yes	0.980293	0.91017	0.715344	1.20014	1.67772	0.894792	926579	21000000	10600000	2620604	16800000	6192910	5781394	1.97557e+06	26100000	10800000	2.15684e+06	11200000	12600000	3.6983e+06	10300000	15100000	5202865	4.06209e+06	15700000	10900000	17600000	8968819	8357777	1.82527e+06	4.35092e+06	14200000	223964	12100000	7.90216e+06	4.52977e+06	10900000	4.41929e+06	4753819
3, 5-Tetradecadiencarnitine	HMDB0013331	-	53481681	89746	-	7.2922	368.28	16.8212	3, 5-Tetradecadiencarnitine	Yes	0.884535	0.482959	0.673223	1.05988	1.57433	0.982196	2165301	17400000	7.24161e+06	3168773	9366033	7275642	5047876	3454126	39500000	7952414	1.7279e+06	6.02377e+06	5489950	3.77008e+06	7380828	14000000	5.39618e+06	2.77678e+06	10600000	10200000	21700000	7098990	7427681	1.8307e+06	6709990	12000000	69104.1	16900000	3.07628e+06	4.0104e+06	7.96102e+06	4382784	6.01712e+06
5,6-Dihydroxyindole	HMDB0004058	C05578	114683	27404	7009	7.284	148.041	2.53217	5,6-Dihydroxyindole; (S)-4-Hydroxymandelonitrile; NAPQI	ND	0.532204	3.63996e-07	0.746715	0.354205	0.474352	0.680223	9222583	4.22097e+06	2.88065e+06	2.46918e+06	3.61685e+06	6576496	4702083	4.58994e+06	4.58912e+06	5.41837e+06	4.07694e+06	3.59859e+06	5125523	7503044	4.12904e+06	3.67104e+06	4.93225e+06	4.11109e+06	4.14179e+06	5.01851e+06	7168218	3366319	5783781	5277691	1.46306e+06	3022629	3436704	4657341	2.5789e+06	2.9721e+06	4830976	3.546e+06	2.64855e+06
5'-Hydroxytenoxicam	HMDB0014098	-	-	-	-	7.2791	352.011	2.06011	5'-Hydroxytenoxicam	ND	0.593815	6.97371e-17	0.652104	0.545448	0.836444	0.875927	2174454	5.07304e+06	4.18042e+06	3.95466e+06	3272164	3.29601e+06	2.88973e+06	2.92791e+06	3.13452e+06	2.80688e+06	2969258	2.73687e+06	2.89408e+06	2.72725e+06	3040208	2.56348e+06	2.57958e+06	2.83085e+06	2.90723e+06	2301299	2.21577e+06	2.40074e+06	2.30677e+06	2.10194e+06	3.32657e+06	1.97257e+06	2.00502e+06	1765265	1.89026e+06	2.384e+06	1.81346e+06	2.22192e+06	2.58287e+06
PC(o-16:0/18:0)	HMDB0013405	-	11803170	-	-	7.267	748.617	19.9458	PC(o-16:0/18:0)	ND	0.467022	9.00468e-25	0.601031	0.355823	0.592021	0.484413	5675282	5.80666e+06	5.47469e+06	5.92452e+06	5.85507e+06	6.40117e+06	6701575	6537918	6507923	6258562	6.4049e+06	6727493	6221278	6214700	6527278	6.70188e+06	6.51892e+06	6235360	6.16418e+06	6.48408e+06	6750793	6379783	6.58266e+06	6.55854e+06	4987974	5.05091e+06	3003979	4.39597e+06	4506438	4.47804e+06	4.46122e+06	4.25303e+06	4.07907e+06
N-Acetylhistamine	HMDB0013253	C05135	69602	28483	-	7.2581	154.098	22.5144	N-Acetylhistamine	ND	0.747922	0.00261534	0.716358	0.774114	1.08062	1.11035	2.35322e+06	2754427	1.94027e+06	1526758	1628282	1.34013e+06	2.02891e+06	2954658	1.95116e+06	1501944	2.21295e+06	1.87199e+06	4232998	2162966	1.73918e+06	1262207	1.97401e+06	3.57523e+06	1.31104e+06	2.37009e+06	3.00046e+06	2962428	2.63032e+06	2.97771e+06	2.04486e+06	2.99894e+06	55592.2	1.24595e+06	1.81442e+06	1.13083e+06	1.70408e+06	1.38473e+06	1.09397e+06
Gamma-Butyrolactone	HMDB0000549	C01770	7302	42639	5533	7.217	87.0447	2.98545	Gamma-Butyrolactone; Oxolan-3-one; Diacetyl; But-2-enoic acid; Ethenyl acetate; Methyl acrylate; Isocrotonic acid	ND	1.09067	0.875381	0.616948	1.48375	2.40499	1.98788	3.03782e+06	5.29519e+06	3.6906e+06	2.53238e+06	9593103	4742141	2.72041e+06	2309748	74800000	2.41196e+06	2934096	2.54307e+06	2.20115e+06	2480237	3.51884e+06	9626641	2614407	2.92052e+06	9190535	3.23995e+06	5.84334e+06	3.6594e+06	4.54486e+06	3508178	3.54388e+06	6.83597e+06	1.81977e+06	8670350	36600000	10900000	9665581	9568182	1859435
Dimethyl sulfone	HMDB0004983	C11142	6213	9349	7236	7.2154	95.0167	2.45791	Dimethyl sulfone	ND	0.470921	1.3443e-06	0.653164	0.319699	0.489462	0.929087	11400000	7.48484e+06	10100000	10000000	19500000	8.12661e+06	4519604	10100000	5.99259e+06	13400000	11700000	10200000	4.91299e+06	15200000	9218317	19900000	9064541	9051974	11500000	16400000	47500000	15000000	5518976	12100000	6.5361e+06	7649680	7.30348e+06	9379964	9984574	6.94332e+06	12800000	18100000	5.0994e+06
Gravelliferone	HMDB0030729	-	14133589	-	-	7.1791	297.15	17.5865	Gravelliferone; 5-Hydroxy-7-(4-hydroxyphenyl)-1-phenyl-3-heptanone; Auraptene; Olomoucine; 4-(3-Hydroxy-7-phenyl-6-heptenyl)-1,2-benzenediol	ND	1.00552	0.973839	1.07256	0.949899	0.885638	0.529512	24900000	13900000	5389834	10600000	21900000	5963060	8384532	9855843	37900000	11800000	10300000	8027259	13700000	7.6665e+06	7113569	5915376	7.38873e+06	9121874	8.10944e+06	7836649	12100000	7467630	8.00314e+06	6627119	12100000	8820547	18300000	21200000	9621041	6.94949e+06	10800000	10300000	13200000
L-Homocysteine	HMDB0000742	C00155	91552	17588	3256	7.1512	136.043	1.98287	Homocysteine; Methylcysteine	ND	0.699672	0.00272325	0.909762	0.525342	0.57745	0.444788	4.03274e+06	4923288	4.00385e+06	1.58826e+06	3.35295e+06	2.55986e+06	1.42579e+06	4.68183e+06	1.7536e+06	3.7503e+06	3.80327e+06	4.78937e+06	2.6599e+06	5.2689e+06	3.27708e+06	2481265	2.54204e+06	2.32498e+06	2847918	3.50785e+06	3.78708e+06	1.67364e+06	1.76902e+06	5450420	2501956	2757835	1.81182e+06	3.92913e+06	2667525	3.85686e+06	6519691	3.93865e+06	3.62048e+06
Uric acid	HMDB0000289	C00366	1175	17775	88	7.1286	169.036	2.52774	Uric acid	ND	0.746695	3.91983e-05	0.918977	0.603738	0.656968	0.56852	288000000	298000000	294000000	283000000	266000000	336000000	354000000	262000000	338000000	328000000	239000000	255000000	211000000	330000000	201000000	265000000	287000000	306000000	304000000	282000000	274000000	290000000	331000000	282000000	304000000	285000000	202000000	319000000	269000000	234000000	265000000	311000000	296000000
4-Hydroxy-2-butenoic acid gamma-lactone	HMDB0032330	C17601	10341	38118	-	7.1201	85.029	3.10786	4-Hydroxy-2-butenoic acid gamma-lactone	ND	0.562022	6.80035e-30	0.626995	0.508109	0.810388	0.904045	7616621	7.36317e+06	7474490	7929218	6.61639e+06	6787083	7121503	9216967	7460343	7301474	6860896	6709154	6337346	6426876	6.32558e+06	6839386	8492202	7707057	6490456	6.2358e+06	6859700	6313360	6993192	6363965	4484603	5180443	4095573	5.68202e+06	4.77974e+06	5.10571e+06	5089064	4.44144e+06	4.09101e+06
PC(16:0/16:0)	HMDB0000564	C00157	452110	72999	5548	7.0298	734.568	19.8513	PC(16:0/16:0); PC(14:0/18:0); PC(18:0/14:0); PE(15:0/20:0); PE(20:0/15:0)	ND	1.05961	0.62685	1.04244	1.07386	1.03015	0.427906	5.96842e+06	5.82726e+06	5.6e+06	5483741	5564594	5.4238e+06	5931876	5.51582e+06	5.50719e+06	5.77638e+06	5541346	5699722	5.56923e+06	5403077	5.37954e+06	5375077	5.16648e+06	4.86706e+06	5.28372e+06	5.00347e+06	4899247	4818894	4525405	4526509	5282509	5.6045e+06	3.82246e+06	6198983	7.49276e+06	6.5429e+06	6740354	6510427	7.15222e+06
Pyroglutamic acid	HMDB0000267	C01879	7405	18183	3251	7.0109	130.05	2.50905	Pyroglutamic acid; Pyrrolidonecarboxylic acid; Pyrroline hydroxycarboxylic acid; N-Acryloylglycine; 1-Pyrroline-4-hydroxy-2-carboxylate; 5-Oxoprolinate; dimethadione; (3R,5S)-1-pyrroline-3-hydroxy-5-carboxylic Acid	ND	0.723928	0.000178542	0.985167	0.507155	0.514791	0.867253	189000000	120000000	295000000	186000000	171000000	150000000	138000000	214000000	173000000	203000000	164000000	130000000	169000000	187000000	168000000	216000000	175000000	136000000	181000000	177000000	183000000	174000000	186000000	152000000	182000000	147000000	119000000	225000000	147000000	196000000	171000000	171000000	239000000
2,6-Diamino-4-hydroxy-5-N-methylformamidopyrimidine	HMDB0011657	C04744	127546	28643	-	7.0024	184.085	2.80185	2,6-Diamino-4-hydroxy-5-N-methylformamidopyrimidine; 2-Amino-a-carboline	ND	1.52007	0.000207266	1.14233	1.83351	1.60506	0.847598	2.41374e+06	1.5863e+06	1.95559e+06	1.51513e+06	1.53259e+06	1.5887e+06	2.56111e+06	1.55689e+06	956032	1.379e+06	1.50652e+06	1.27397e+06	1.24316e+06	2.02832e+06	1.30605e+06	1.76269e+06	1.56925e+06	1.50593e+06	1.46445e+06	2.03351e+06	2.61514e+06	1.23497e+06	2.19252e+06	1.95607e+06	1.03207e+06	941340	1.1959e+06	1.46583e+06	768948	1.19936e+06	1.2597e+06	1.26466e+06	883534
cis-5-Tetradecenoylcarnitine	HMDB0002014	-	22833575	73060	6437	6.9915	370.296	17.8034	cis-5-Tetradecenoylcarnitine	Yes	0.924926	0.629948	0.713364	1.10048	1.54266	1.03072	1.39865e+06	32500000	19100000	3.91509e+06	26200000	15400000	10700000	6.0248e+06	67400000	14900000	4.38394e+06	12200000	10600000	8505422	14000000	21600000	9343900	6.2562e+06	25600000	19500000	37200000	12600000	15700000	4202208	10300000	26400000	141691	23400000	10300000	8683590	22000000	9467599	11300000
LysoPC(18:2(9Z,12Z))	HMDB0010386	C04230	11005824	28733	-	6.9904	520.341	18.2795	LysoPC(18:2(9Z,12Z)); 2-linoleoyl-sn-glycero-3-phosphocholine	ND	0.57628	1.59438e-06	0.753203	0.429471	0.570193	0.701184	141000000	111000000	88400000	205000000	198000000	134000000	152000000	105000000	127000000	115000000	253000000	148000000	107000000	103000000	148000000	219000000	128000000	160000000	179000000	135000000	203000000	163000000	139000000	121000000	4394845	96000000	34900000	149000000	124000000	185000000	53400000	131000000	120000000
L-Fucose	HMDB0000174	C01019	25310	62346	5812	6.9878	165.077	22.5356	L-Fucose; Rhamnose; 1,5-Anhydrosorbitol; Beta-D-Fucose; 3-Deoxyfructose; L-Rhamnulose; 2-Deoxygalactopyranose; D-Fucose; Butyl isopropyl disulfide; Butyl propyl disulfide; 2-O-Methyl-D-xylose; 1-(Methylthio)-1-hexanethiol; Alpha-L-fucose; beta-L-fucose; L-Fuculose; GlcNAc-GlcA-(Gal)2-Xyl; L-Fucose-1P; N-Acetylglucosamine-1P; N-Acetylglucosamine-6P	ND	0.821652	0.0619806	0.76387	0.869599	1.13841	0.965163	2.63509e+06	3.17593e+06	2.39272e+06	2.04901e+06	1.6461e+06	1.74386e+06	2.0178e+06	3.68035e+06	2.59055e+06	1897503	3.49049e+06	2.4996e+06	4031406	2.72174e+06	2.13621e+06	1.41466e+06	2.33398e+06	4209660	1.95588e+06	3.0447e+06	2.51302e+06	3132841	3.15333e+06	4.64464e+06	3093152	2.43196e+06	50616.9	2.03829e+06	1.73416e+06	1.44727e+06	2.54287e+06	1.71808e+06	1.5762e+06
Plastoquinone 3	HMDB0033786	-	131751487	-	-	6.9755	339.23	20.6081	Plastoquinone 3; 1,1'-[1,11-Undecanediylbis(oxy)]bisbenzene	ND	1.1755	0.310419	1.08447	1.25102	1.15357	0.66527	5466113	873773	1.77529e+06	1.33024e+06	747082	1.45972e+06	983812	1304353	790207	963347	923084	745464	953681	1.36778e+06	1.26718e+06	1.04407e+06	739134	895865	1.00573e+06	981335	751643	1.57048e+06	1.9625e+06	2.02888e+06	1.03665e+06	867728	2461677	863804	872414	1.6153e+06	1.52891e+06	1.69325e+06	910054
Vanillactic acid	HMDB0000913	-	160637	1240674	5868	6.9517	213.075	1.72614	Vanillactic acid; Danielone; Propyl gallate; Eudesmic acid; Valtrate; 2,3-Dihydroxy-1-(4-hydroxy-3-methoxyphenyl)-1-propanone; 3,4-Dihydroxyphenyllactic acid methyl ester; 3-(3,4-Dihydroxyphenyl)-2-methoxypropionic acid; 3-Hydroxy-4-methoxyphenyllactic acid; beta-(2-Methoxyphenoxy)-lactic acid	ND	0.523195	1.13168e-10	0.703704	0.373411	0.530636	0.528705	5.91169e+06	6.7928e+06	5126931	4884060	6.91295e+06	10100000	7526840	7561314	5893492	9975168	6025683	5.61481e+06	6667019	6175488	1969938	5.71482e+06	6406986	4.69656e+06	6.63578e+06	4.5213e+06	7033647	2.32007e+06	5623474	5725080	4280138	3.51525e+06	3822607	2.7877e+06	4.40003e+06	5350660	7.47063e+06	5.51098e+06	1.88583e+06
Alpha-hydroxyalprazolam	HMDB0013943	-	162244	-	-	6.9329	323.072	11.7888	Alpha-hydroxyalprazolam; 4-hydroxyalprazolam	ND	0.78513	0.104164	0.801188	0.771805	0.963327	1.00567	1.11763e+06	2.9041e+06	514077	1.97778e+06	3.72507e+06	1.53561e+06	1.27246e+06	1.70045e+06	3.75159e+06	1.50596e+06	1.8446e+06	1.51937e+06	3333926	6726969	2.99995e+06	7.66676e+06	3616561	3.59712e+06	4.64725e+06	3.70465e+06	4.21321e+06	3.58224e+06	4478862	2061660	298243	1.27612e+06	2.8126e+06	3.03043e+06	1.39408e+06	4406111	4215319	4.11394e+06	260404
LysoPC(P-18:0)	HMDB0013122	C04230	24779527	133662	-	6.9157	508.377	18.5782	LysoPC(P-18:0)	ND	0.569925	7.37536e-15	0.652712	0.50123	0.767918	0.924604	1.65096e+06	2.32517e+06	2.78051e+06	2.03164e+06	1.92848e+06	1.49289e+06	1.23381e+06	2520563	1.8045e+06	1.53873e+06	2.1581e+06	1.75184e+06	1425688	1.54167e+06	1.81763e+06	1479759	1.33531e+06	1.79611e+06	1.84298e+06	1.59622e+06	1.88436e+06	1.98086e+06	1.80067e+06	1.76426e+06	860485	1.25332e+06	515121	1.43493e+06	765908	1.19764e+06	1527264	1.49284e+06	1.32543e+06
Aldosterone	HMDB0000037	C01780	24758425	27584	418	6.887	361.201	13.6271	Aldosterone; Cortisone; 19-Oic-deoxycorticosterone; Prednisolone; Arginyl-Tryptophan; Tryptophyl-Arginine; Tricyclodehydroisohumulone; 7-Methylrosmanol	ND	2.8919	0.380287	1.09991	4.37888	3.98114	0.628813	885605	1.43534e+06	1.14292e+06	1.13499e+06	563029	901218	661983	1.08985e+06	484424	592380	900664	719184	1.05512e+06	829085	1.19009e+06	1.31988e+06	785506	659616	1.00566e+06	977718	1.34144e+06	910769	1.29502e+06	1.46671e+06	1219475	731073	1.14879e+06	878452	1.16923e+06	1.38684e+06	1.40712e+06	846859	994573
5-Phenyl-1,3-pentadiyne	HMDB0032948	C17717	587245	81290	-	6.8858	141.072	2.09497	5-Phenyl-1,3-pentadiyne; 3,4-Diethylthiophene	ND	1.35437	0.0288815	0.950944	1.68913	1.77627	1.42714	1.59574e+06	1.29661e+06	1.86822e+06	1.33502e+06	1290268	1.48973e+06	1.26364e+06	2255190	1.63869e+06	1.81578e+06	1.1165e+06	1.14792e+06	1.00675e+06	1.57893e+06	1.5102e+06	1.21135e+06	1112474	1.35273e+06	1.14507e+06	1.42522e+06	1.85421e+06	1162517	1.29226e+06	1.57734e+06	1223550	1194587	1.11946e+06	1.21945e+06	898719	799168	840153	1.15569e+06	812301
3,4-Dihydroxybenzylamine	HMDB0012153	-	91623	-	-	6.8737	140.071	2.14389	3,4-Dihydroxybenzylamine; 5-Acetyl-2,4-dimethyloxazole; Ethyl 2-pyrrolecarboxylate	ND	1.4914	0.0374214	1.01422	1.88736	1.8609	1.3391	26300000	23200000	36000000	22300000	21800000	28600000	24600000	2.70514e+06	22500000	26600000	17000000	20900000	18200000	3286910	24400000	26700000	19400000	16200000	596951	2.91673e+06	32400000	18400000	23100000	421607	22900000	335906	17300000	21100000	1.10496e+06	16100000	16600000	19200000	15100000
5-Ethyl-3-hydroxy-4-methyl-2(5H)-furanone	HMDB0033551	-	61199	-	-	6.8237	143.071	8.83543	5-Ethyl-3-hydroxy-4-methyl-2(5H)-furanone; Homofureanol; Mesifurane; Erinapyrone A; Erinapyrone B	ND	0.640511	4.86453e-05	0.827165	0.485628	0.587099	0.679714	2027831	3.48836e+06	3144419	2274675	2.00334e+06	2.6755e+06	3.32351e+06	3.02514e+06	1.26123e+06	2.42011e+06	1.60714e+06	1.94758e+06	2.02445e+06	2283086	2.21208e+06	1.63343e+06	2379533	2.19905e+06	2.13718e+06	2.57822e+06	2506690	2.7307e+06	2.72408e+06	3025512	2.1908e+06	1.61325e+06	2.00059e+06	1826893	1.57258e+06	1.64793e+06	1.61569e+06	1.57041e+06	1.46847e+06
xi-4,5-Dihydro-2,4(5)-dimethyl-1H-imidazole	HMDB0037787	-	102522	-	-	6.8222	99.0923	22.583	xi-4,5-Dihydro-2,4(5)-dimethyl-1H-imidazole	ND	1.38589	0.0231019	0.933518	1.76126	1.88669	1.24755	817819	1.24259e+06	1.00681e+06	978711	1.41359e+06	547616	711146	1.13354e+06	835115	1.05592e+06	959017	1.20298e+06	875491	1.03269e+06	1.0167e+06	1.22977e+06	1.39993e+06	2.44953e+06	1.02209e+06	1.04235e+06	1.02369e+06	1.39474e+06	2785146	2.16831e+06	1.01548e+06	1.00969e+06	19488.4	937082	1.14723e+06	717792	612621	1.25598e+06	954791
Diethylthiophosphate	HMDB0001460	C06607	655	28006	6256	6.8179	171.026	2.41062	Diethylthiophosphate; Gallic acid; 2,4,6-Trihydroxybenzoic acid; 2,3,4-Trihydroxybenzoic acid	ND	1.41014	0.0239041	1.1315	1.64135	1.4506	1.48009	2174553	895247	1.20049e+06	1.7702e+06	569713	770408	896970	1.12954e+06	932442	881096	1.04665e+06	1.07914e+06	944484	796607	991789	1.02083e+06	1.19426e+06	736581	661159	1.04838e+06	1.17123e+06	1.26351e+06	1.01717e+06	1.05864e+06	892555	833727	891699	1.05375e+06	2.34287e+06	1.75608e+06	858838	1.30197e+06	881144
2-Hydroxyadipic acid	HMDB0000321	C02360	193530	17023	5310	6.8162	163.06	6.83644	2-Hydroxyadipic acid; 3-Hydroxyadipic acid; 3-Hydroxymethylglutaric acid; 2(R)-Hydroxyadipic acid; Levoglucosan; D-1-Deoxy-erythro-hexo-2,3-diulose; Diethyl dicarbonate; (-)-1-Methylpropyl 1-propenyl disulfide; D-1,5-Anhydrofructose; 2-Hydroxy-2-ethylsuccinic acid	ND	0.520344	1.19898e-27	0.63079	0.428697	0.679618	0.841598	2.05552e+06	1.88775e+06	1.67579e+06	1.77965e+06	1557273	1.62579e+06	1.91938e+06	2.59565e+06	1.7116e+06	1.62735e+06	2.57146e+06	1.71277e+06	1.722e+06	1.87014e+06	2.28235e+06	1.81943e+06	1990027	1.83663e+06	1.69231e+06	1.7117e+06	1.6522e+06	1.77951e+06	1.76476e+06	1.9175e+06	1.40242e+06	1.50355e+06	1.32124e+06	1.18873e+06	1.16018e+06	1.18621e+06	1.4667e+06	1.60729e+06	1.41696e+06
trans-Hexadec-2-enoyl carnitine	HMDB0006317	-	53477817	86031	-	6.797	398.327	19.428	trans-Hexadec-2-enoyl carnitine	Yes	0.981379	0.911318	0.683238	1.22877	1.79845	1.08098	946540	5723860	2.88129e+06	1001229	5873579	2.71644e+06	1.90569e+06	1.52756e+06	12600000	1.72954e+06	1.39524e+06	4.00899e+06	2183658	1.83408e+06	3.16032e+06	4.48377e+06	1.64476e+06	1.46149e+06	4.56936e+06	3.92095e+06	6.82052e+06	2.67472e+06	3.16456e+06	1.32968e+06	1.96898e+06	4.98151e+06	187729	4514898	3.62575e+06	2.30548e+06	4.95304e+06	2495433	1.3324e+06
Alpha-Tocotrienol	HMDB0006327	C14153	5282347	33270	-	6.7899	425.346	19.8999	Alpha-Tocotrienol; (22E,24R)-Stigmasta-4,22-diene-3,6-dione	ND	0.865148	0.349464	0.732226	0.975446	1.33217	1.43101	1.92586e+06	4.02219e+06	3.57372e+06	3.02209e+06	3702092	1.87264e+06	1.65257e+06	3.88609e+06	7631618	2.56058e+06	1.47858e+06	3.21624e+06	1.57523e+06	1.58945e+06	4.50596e+06	6.42477e+06	2.85084e+06	1.81884e+06	3.56551e+06	3.37394e+06	5.98687e+06	4.06564e+06	4.26885e+06	1.44824e+06	5436816	5.35962e+06	102036	6934179	1.64335e+06	1.68359e+06	3.56059e+06	2.09894e+06	1.64055e+06
L-Proline	HMDB0000162	C00148	145742	17203	29	6.7898	116.071	1.94102	L-Proline	Yes	0.62704	7.1439e-07	0.856446	0.436683	0.509878	0.762604	2500000000	1250000000	2520000000	1620000000	1270000000	1140000000	1560000000	1670000000	1120000000	1570000000	1410000000	1140000000	1150000000	1510000000	787000000	1300000000	1400000000	1300000000	1910000000	1480000000	1370000000	926000000	1420000000	1380000000	1190000000	1110000000	1070000000	1080000000	711000000	1140000000	1090000000	969000000	1690000000
Capryloylglycine	HMDB0000832	-	84290	74099	5795	6.7574	202.144	12.961	Capryloylglycine; Valproylglycine; N-(5-Methyl-3-oxohexyl)alanine; N-Acetylaminooctanoic acid	ND	0.624121	1.56674e-09	0.883438	0.408942	0.462898	0.792466	3.46469e+06	2148876	2.20782e+06	2.18325e+06	1.88269e+06	2262433	2318710	2.46503e+06	2.16968e+06	2140819	2.22264e+06	2.10453e+06	2.34388e+06	2234707	2.19131e+06	2.14155e+06	2252819	2.04053e+06	2.08219e+06	2.09208e+06	1.90331e+06	1.99083e+06	1.9802e+06	2.19545e+06	2347122	2.18027e+06	2.13596e+06	2.04731e+06	2.06275e+06	1.95892e+06	2313303	1.91428e+06	1.93215e+06
3,4-Dihydroxyphenylglycol	HMDB0000318	C05576	91528	1387	5307	6.7572	171.063	2.66156	3,4-Dihydroxyphenylglycol; Furaneol acetate; Herierin III; Herierin IV; 3,4-Methyleneadipic acid	ND	1.83128	0.309796	0.983046	2.53513	2.57886	2.43263	730964	466266	1.46849e+06	744270	347980	392954	1.2504e+06	529112	420542	395741	516032	519612	538700	637053	589442	523560	436491	436785	552076	760311	699960	427759	544692	793336	396723	452462	621303	500300	327345	346083	462322	390419	588525
MG(0:0/20:5(5Z,8Z,11Z,14Z,17Z)/0:0)	HMDB0011550	-	11660820	-	-	6.7546	377.263	16.0152	MG(0:0/20:5(5Z,8Z,11Z,14Z,17Z)/0:0); MG(20:5(5Z,8Z,11Z,14Z,17Z)/0:0/0:0); 9'-Carboxy-gamma-chromanol; [12]-Gingerdione	ND	0.855643	0.0861041	0.979056	0.753237	0.76935	0.505899	63900000	54600000	52600000	60600000	59100000	53700000	60800000	59500000	56100000	60500000	54700000	48600000	57600000	56500000	57600000	50300000	51600000	50000000	53300000	50100000	47100000	50300000	46800000	49300000	51700000	54000000	3419072	54200000	55100000	57400000	54300000	57600000	56200000
DHAP(6:0)	HMDB0011679	-	53481026	-	-	6.746	269.074	2.28221	DHAP(6:0)	ND	0.667292	8.36228e-06	0.626907	0.700802	1.11787	1.22339	6205386	3.51279e+06	5442440	3.75053e+06	4.02109e+06	2.85759e+06	4618085	2.72321e+06	2713769	3.18286e+06	3.03731e+06	3059788	2.74069e+06	4703839	2.32132e+06	3.41899e+06	3.69956e+06	3.88437e+06	3.6612e+06	4.75751e+06	5.70036e+06	2.77271e+06	3.9528e+06	3.8126e+06	2.73416e+06	2.73154e+06	2463101	3.08028e+06	2.75639e+06	2333673	2.66993e+06	2.14846e+06	2.43849e+06
2-Amino-a-carboline	HMDB0033141	C19186	62805	-	-	6.7444	184.088	2.78837	2-Amino-a-carboline	ND	1.53341	0.000243845	1.1548	1.84758	1.59992	0.997905	1.27957e+06	1.0048e+06	1.1804e+06	832162	713804	1.05947e+06	1.35128e+06	726422	832161	713643	947239	696681	681039	1.13787e+06	612270	861624	1.0443e+06	840836	773423	1106615	1.06519e+06	956248	1243422	1.14262e+06	658676	470410	825135	671900	403848	614497	805120	720868	417110
Neurine	HMDB0031259	-	10042	-	-	6.733	104.107	2.01189	Neurine	ND	1.32596	0.0237544	0.904683	1.67554	1.85207	1.61726	171000000	152000000	208000000	192000000	193000000	149000000	231000000	176000000	150000000	176000000	152000000	206000000	139000000	165000000	176000000	181000000	194000000	173000000	167000000	174000000	196000000	169000000	98200000	177000000	153000000	162000000	163000000	191000000	199000000	141000000	131000000	166000000	138000000
(R)-3,4-Dihydro-2-(4,8,12-trimethyl-3,7,11-tridecatrienyl)-2H-1-benzopyran-6-ol	HMDB0036013	-	9842235	-	-	6.7313	369.283	16.8365	(R)-3,4-Dihydro-2-(4,8,12-trimethyl-3,7,11-tridecatrienyl)-2H-1-benzopyran-6-ol; 12'-Apo-b-carotene-3,12'-diol; 1,1'-[1,13-Tridecanediylbis(oxy)]bisbenzene	ND	0.908121	0.568845	0.699803	1.08098	1.54469	0.976508	474680	4.17504e+06	1.75931e+06	743301	1.9764e+06	1.51677e+06	996802	826641	7984666	1.70332e+06	403001	1.30427e+06	1.30866e+06	830932	1.68609e+06	2989490	1.12072e+06	578483	2.29454e+06	2.27818e+06	4.6826e+06	1.49389e+06	1.56086e+06	418589	1.54245e+06	2717163	85192	3.96355e+06	793408	944587	1.80088e+06	993659	1.24776e+06
PC(14:0/20:0)	HMDB0007878	C00157	24778633	-	-	6.6605	762.594	19.8922	PC(14:0/20:0); PC(16:0/18:0); PC(18:0/16:0); PC(20:0/14:0); PE(15:0/22:0); PE(22:0/15:0)	ND	0.863604	0.189724	0.654079	1.03747	1.58615	0.61027	6594943	6.3497e+06	6321533	5815526	5.4791e+06	5.21158e+06	4973193	4791046	4903255	5486080	6.05678e+06	6.01865e+06	5647424	5.27966e+06	5.65504e+06	5827413	6.15924e+06	6.15619e+06	6.06588e+06	6.32392e+06	6436322	6.68725e+06	7100520	7519863	3.58113e+06	3.40964e+06	707932	2.84383e+06	2.60135e+06	2.46424e+06	2.51834e+06	2.15765e+06	2.06792e+06
Palmitic amide	HMDB0012273	-	69421	147265	-	6.6597	256.264	17.913	Palmitic amide	ND	1.57677	0.518894	1.43621	1.69341	1.17909	0.451718	21000000	731619	701211	688668	689952	691644	627854	537763	651773	697877	666570	716890	680768	667396	789532	682095	662850	735392	622545	723302	672009	669168	672719	659869	632080	909306	257238	699820	671413	30900000	29400000	668136	709626
Isopentenyladenine-9-N-glucoside	HMDB0012240	-	11675006	-	-	6.6538	364.197	12.1859	Isopentenyladenine-9-N-glucoside	ND	0.625104	0.502136	0.572939	0.66839	1.1666	0.210168	135212	357787	109642	1.46191e+06	1.13461e+06	3.02332e+06	249104	2306432	84077.3	644084	12700000	7.55061e+06	108686	115802	78752.5	7363977	333447	99874.8	229589	295633	353210	126361	4.25907e+06	73292	141842	501050	714558	65974.3	66699	54581.3	69574.8	320816	190479
3-Hydroxy-cis-5-tetradecenoylcarnitine	HMDB0013330	-	53481699	89748	-	6.6155	386.29	16.2884	3-Hydroxy-cis-5-tetradecenoylcarnitine	Yes	1.22111	0.684664	0.677746	1.67199	2.46699	0.758604	878281	3.0375e+06	1.84881e+06	688167	2.05131e+06	1.78123e+06	1.16853e+06	642519	4.33969e+06	1.51212e+06	651516	714937	887041	992057	1.33383e+06	1.90544e+06	1385292	583997	1.77154e+06	1.4812e+06	6889733	1.09253e+06	1558780	663308	1.36016e+06	2.23071e+06	21896.6	2751138	1.02398e+06	998234	1718665	762754	814879
LysoPC(15:0)	HMDB0010381	C04230	24779458	580912	-	6.5735	482.326	18.7074	LysoPC(15:0); LysoPE(0:0/18:0); LysoPE(18:0/0:0)	ND	0.603825	6.70941e-06	0.651734	0.56407	0.86549	1.11215	3.4651e+06	2.91976e+06	1.31273e+06	3.80636e+06	4153532	2.62828e+06	4408065	2104035	2.00091e+06	1.62192e+06	2548834	2.95594e+06	2.30434e+06	4.03794e+06	4423432	2.71413e+06	2.85037e+06	2.83707e+06	4.11206e+06	2.54893e+06	5.57156e+06	3.30205e+06	3.33027e+06	2.99225e+06	1.63374e+06	2.02937e+06	977288	2930539	3.16901e+06	2.60283e+06	1.57422e+06	2.6342e+06	2.84094e+06
1-Methyladenosine	HMDB0003331	C02494	27476	16020	6888	6.5684	282.12	2.44828	1-Methyladenosine; N6-Methyladenosine; 2'-O-Methyladenosine; 3'-O-Methyladenosine; N-(1-Deoxy-1-fructosyl)threonine	ND	1.46667	0.000307298	1.13381	1.74287	1.53718	1.17036	2.37639e+06	1787293	2.58677e+06	1.91637e+06	1.86535e+06	1.71558e+06	1.73231e+06	2.00825e+06	1.46335e+06	1.92683e+06	1750223	1.70057e+06	2.16321e+06	2.20156e+06	2.05979e+06	2362260	2.38644e+06	2695711	1.87595e+06	1.67288e+06	2.14681e+06	2149132	2.31699e+06	2.11361e+06	1.72627e+06	1.89834e+06	1.37504e+06	1.96372e+06	2.19035e+06	1.7477e+06	1.90857e+06	1.8247e+06	2.34377e+06
Creatine	HMDB0000064	C00300	586	16919	7	6.5489	132.077	1.91652	Creatine; Beta-Guanidinopropionic acid	ND	0.515528	2.82897e-06	0.688046	0.372374	0.541206	0.603273	131000000	271000000	149000000	152000000	348000000	830000000	748000000	628000000	155000000	165000000	839000000	368000000	763000000	519000000	590000000	391000000	513000000	467000000	737000000	228000000	314000000	591000000	635000000	500000000	473000000	189000000	337000000	269000000	341000000	115000000	359000000	614000000	186000000
N-Docosahexaenoyl GABA	HMDB0062332	-	16759346	-	-	6.5407	414.3	16.242	N-Docosahexaenoyl GABA	ND	0.793704	0.512537	0.6951	0.875525	1.25957	0.599465	62700000	14200000	48500000	36500000	3.1065e+06	7.34279e+06	20000000	58600000	3.42113e+06	43100000	20300000	8.37068e+06	4.07073e+06	14300000	15800000	4.12321e+06	20000000	17300000	3.08261e+06	6735379	6.43418e+06	5.36906e+06	7867663	36900000	11100000	2003528	1.06851e+06	33800000	3024801	4.80064e+06	5304134	6.90128e+06	13300000
5-Aminoimidazole ribonucleotide	HMDB0001235	C03373	161500	138560	6097	6.5401	296.066	1.94359	5-Aminoimidazole ribonucleotide; N4-Acetylsulfamethoxazole	ND	1.71571	0.0269058	1.09895	2.22749	2.02692	1.67094	3.59601e+06	2.25193e+06	4666560	2.72055e+06	2.42526e+06	1.91045e+06	2.28571e+06	2.55123e+06	2.4028e+06	2.81301e+06	1.97494e+06	1.83027e+06	2668315	2977849	2.60763e+06	3.00558e+06	2.66697e+06	2.18663e+06	2666132	2.32438e+06	2.30507e+06	2213779	3.24049e+06	2.16894e+06	1.99412e+06	1.9923e+06	1.8099e+06	1.81736e+06	1.87346e+06	2854885	2018082	1.99926e+06	2302369
Uracil	HMDB0000300	C00106	1174	17568	258	6.5397	113.035	2.63703	Uracil; 4-Carboxypyrazole	ND	0.555574	8.24936e-10	0.781397	0.368189	0.471194	0.944043	4.36975e+06	11800000	6426982	5.06086e+06	11000000	10900000	5.75849e+06	10200000	9856583	11000000	12000000	8.38535e+06	9367016	8692145	11600000	10700000	8528178	15800000	11800000	9524739	8864059	15100000	12000000	9085111	9584583	8019155	9611615	9071102	5.24188e+06	7.53558e+06	7168862	8.04907e+06	6.4159e+06
Phenylglyoxylic acid	HMDB0001587	C02137	11915	18280	-	6.5331	151.037	1.51402	Phenylglyoxylic acid; (E)-8-Hydroxy-2-octene-4,6-diynoic acid; 4-Hydroxyphthalide; 3,4-Methylenedioxybenzaldehyde; 1,4-Benzodioxin-2(3H)-one	ND	0.553585	1.00538e-14	0.713694	0.420729	0.589509	0.774733	24000000	30500000	35400000	29700000	33600000	27200000	26600000	29400000	26300000	26300000	26400000	24800000	27500000	27100000	29300000	36200000	31400000	26000000	29000000	28100000	32700000	29400000	28800000	31200000	22600000	24400000	22700000	32500000	22000000	24200000	25600000	27800000	25600000
2-Methyl-1-methylthio-2-butene	HMDB0032411	-	5362832	-	-	6.5326	117.074	1.94697	2-Methyl-1-methylthio-2-butene; 1-Propenyl propyl sulfide	ND	0.627657	4.6307e-07	0.853535	0.440226	0.515768	0.753316	135000000	69600000	138000000	84500000	69900000	59400000	80200000	91200000	66600000	87800000	78400000	63800000	65200000	85900000	43700000	70700000	76500000	71300000	103000000	81100000	75600000	49200000	77500000	76700000	62000000	59500000	61200000	56000000	38200000	61500000	59900000	50900000	90500000
3b,12a-Dihydroxy-5a-cholanoic acid	HMDB0000348	-	5283835	-	5337	6.4134	391.285	18.8172	3b,12a-Dihydroxy-5a-cholanoic acid; 3b,7a-Dihydroxy-5b-cholanoic acid; 3a,7a-Dihydroxycholanoic acid; 3a,12b-Dihydroxy-5b-cholanoic acid; 3b,12a-Dihydroxy-5b-cholanoic acid; Allodeoxycholic acid; Allochenodeoxycholic acid; Chenodeoxycholic acid; Deoxycholic acid; Isohyodeoxycholic acid; Isoursodeoxycholic acid; Hyodeoxycholic acid; Murocholic acid; Ursodeoxycholic acid; 7b,12a-Dihydroxycholanoic …	ND	0.855947	0.411401	0.998231	0.737881	0.739189	0.960533	624302	1.44523e+06	2.23938e+06	2470944	2.02765e+06	1.11072e+06	1140110	13100000	3.18567e+06	4961092	2.88433e+06	2.43216e+06	3.69649e+06	1.41802e+06	12500000	8.23636e+06	6319425	1.3963e+06	3221005	1.22279e+06	8267766	2126904	1.06331e+06	2.95779e+06	2.14341e+06	3.84249e+06	2.33131e+06	2956400	1430137	2.13909e+06	2.0608e+06	15100000	2664945
Creatinine	HMDB0000562	C00791	588	16737	8	6.4074	114.067	1.9134	Creatinine	ND	0.582569	2.92782e-10	0.776654	0.42152	0.542738	0.843232	614000000	695000000	957000000	831000000	683000000	694000000	545000000	689000000	895000000	911000000	648000000	599000000	550000000	1030000000	545000000	570000000	719000000	575000000	783000000	773000000	730000000	530000000	842000000	710000000	682000000	755000000	538000000	843000000	497000000	570000000	613000000	523000000	713000000
Prolylhydroxyproline	HMDB0006695	-	11902892	74767	-	6.4008	229.118	2.12806	Prolylhydroxyproline; Hydroxyprolyl-Proline; Prolyl-Hydroxyproline; Tetraacetylethylenediamine; Pyroglutamylvaline	ND	0.808295	0.172387	1.01666	0.635396	0.624984	0.532267	6.18253e+06	12400000	11000000	4.32187e+06	10100000	11300000	6103763	12400000	9277711	15100000	11200000	35400000	5.33281e+06	25000000	7209362	6.80102e+06	5711641	9397401	10400000	5657912	7.71861e+06	4409731	4.5118e+06	7.54564e+06	11000000	4.27347e+06	9215977	12100000	5.39984e+06	9835266	8.06499e+06	6.83995e+06	6.80023e+06
Linoelaidyl carnitine	HMDB0006461	-	53477834	72715	-	6.3894	424.342	19.9043	Linoelaidyl carnitine	Yes	0.880098	0.410012	0.740866	0.995631	1.34388	1.4144	7.707e+06	14100000	11700000	10600000	13800000	7138058	6446661	14300000	27600000	9095697	5.22365e+06	12100000	6575391	6.25225e+06	16000000	24100000	10900000	6.45148e+06	13500000	12200000	22100000	15700000	16200000	5.72281e+06	19700000	18700000	501783	26700000	5932529	7133758	12900000	8154079	5.74914e+06
4-(Methylnitrosamino)-1-(1-oxido-3-pyridinyl)-1-butanone	HMDB0062375	C19602	156652	-	-	6.3753	224.1	14.6336	4-(Methylnitrosamino)-1-(1-oxido-3-pyridinyl)-1-butanone; 4-[(Hydroxymethyl)nitrosoamino]-1-(3-pyridinyl)-1-butanone; 4-Hydroxy-4-(methylnitrosoamino)-1-(3-pyridinyl)-1-butanone	ND	0.765711	0.40495	0.666211	0.848275	1.27328	2.09009	1.39893e+06	9295451	1.11896e+06	6204868	11400000	4.10867e+06	3.42328e+06	5075529	5.60627e+06	2.45245e+06	822467	1.87745e+06	2.305e+06	25600000	3.96693e+06	27300000	4.10955e+06	3832415	15200000	5339709	10100000	5.359e+06	9898208	2782649	858247	2.72063e+06	1403507	3798306	2.7488e+06	2242514	11200000	9241300	959422
trans-trans-Muconic acid	HMDB0002349	C02480	5356793	27036	6639	6.3715	143.033	1.9613	trans-trans-Muconic acid; Sumiki's acid; cis,cis-Muconic acid; Kojic acid; 5-Hydroxymaltol; 2,3-Methylenesuccinic acid	ND	0.922859	0.435374	0.691692	1.11468	1.61152	1.11921	4.85512e+06	6091692	4337539	5.23428e+06	5.07115e+06	6311618	7247851	6.3167e+06	8138332	4411009	5.38372e+06	4951447	4722059	5.90626e+06	3837882	5839035	5142658	4102958	5527959	6966721	6.13799e+06	5544994	7.98372e+06	8702935	3.26349e+06	5.05303e+06	3160762	4731742	3.37417e+06	3081191	4247499	3.96338e+06	2.37185e+06
1-Pyrroline	HMDB0012497	C15668	79803	19092	-	6.3592	70.0659	2.13445	1-Pyrroline; 1-Pyrrolinium	ND	0.622121	3.26043e-07	0.84197	0.439693	0.522219	0.805852	106000000	61600000	107000000	65800000	55300000	49500000	66400000	81000000	50600000	71400000	62400000	52900000	52900000	74000000	37400000	57300000	66300000	60600000	86600000	72200000	63800000	40400000	70400000	69400000	53200000	47000000	52900000	47800000	30900000	50300000	49900000	41500000	81900000
5,6-Dihydroxyprostaglandin F1a	HMDB0012109	C06475	6439819	-	-	6.2905	389.258	10.4991	5,6-Dihydroxyprostaglandin F1a	ND	0.478432	0.0284251	0.621786	0.359478	0.578139	0.757562	25900000	1.3712e+06	1.36231e+06	1.23937e+06	1090960	1.074e+06	968716	1.65712e+06	1.29418e+06	1.13551e+06	1.16769e+06	1.88154e+06	1.1849e+06	1.05559e+06	936877	4.22966e+06	1.23979e+06	1.21237e+06	1351663	1.09331e+06	1.26324e+06	1.16721e+06	1.11703e+06	1.16577e+06	2.42022e+06	1.39019e+06	1.32835e+06	1.66054e+06	1.84295e+06	1.31114e+06	1.16971e+06	1.44586e+06	1.42064e+06
Dehydroxymethylflazine	HMDB0041200	-	5488120	-	-	6.2528	277.065	12.1031	Dehydroxymethylflazine	ND	0.743935	0.0139999	0.962855	0.562278	0.583969	0.539775	716850	1.72438e+06	411952	1.11489e+06	2.00581e+06	843005	912311	897168	2.09752e+06	929231	1.09596e+06	901894	1.81739e+06	3.94114e+06	1.63395e+06	4.35668e+06	2.01606e+06	2.14095e+06	2.59933e+06	2184182	2.50408e+06	2.08661e+06	2.53985e+06	1.27765e+06	1.12947e+06	1.10268e+06	1.5219e+06	1.94555e+06	1.01893e+06	2.57907e+06	2.51525e+06	2.34022e+06	1.11421e+06
Oxoadipic acid	HMDB0000225	C00322	71	15753	5234	6.2271	161.045	1.19488	Oxoadipic acid; 3-Oxoadipic acid; 2-Methyl-4-oxopentanedioic acid; 3-Methyl-3-hydroxypentanedioate	ND	0.862526	0.0150567	0.671796	1.02079	1.5195	1.0461	2.29784e+06	2.27295e+06	2.05403e+06	2.01287e+06	1.85547e+06	1.95721e+06	2.04429e+06	2.35869e+06	2.64139e+06	1.94703e+06	1.98367e+06	2158722	2.02887e+06	2.00721e+06	1.99554e+06	1.93665e+06	2432348	1.97673e+06	1.88778e+06	1.86245e+06	1.88883e+06	1838122	1.75799e+06	1.84789e+06	1.35956e+06	1.33799e+06	1.24179e+06	1.27705e+06	1.30519e+06	1.34106e+06	1.33291e+06	1.3306e+06	1.37398e+06
LysoPE(0:0/20:5(5Z,8Z,11Z,14Z,17Z))	HMDB0011489	-	53480938	-	-	6.1551	500.278	18.5328	LysoPE(0:0/20:5(5Z,8Z,11Z,14Z,17Z)); LysoPE(20:5(5Z,8Z,11Z,14Z,17Z)/0:0)	ND	0.577664	4.60097e-05	0.766155	0.421257	0.549832	1.03851	3.62414e+06	1.84415e+06	1.57488e+06	3.4376e+06	1.24216e+06	822436	2939861	1655755	1373503	1.77891e+06	1.64583e+06	1.99902e+06	1.51304e+06	3.60632e+06	1.64073e+06	1.92816e+06	2.84879e+06	1.36141e+06	5214543	1.65686e+06	1.33921e+06	2.72091e+06	2298061	1.74312e+06	1.12561e+06	1.90442e+06	96956.7	1.79971e+06	1.94112e+06	2204318	3.71193e+06	1.50965e+06	1.69937e+06
6-hydroxychlorzoxazone	HMDB0060998	-	2734	-	-	6.1467	185.997	22.9328	6-hydroxychlorzoxazone	ND	1.38471	0.0210919	1.23206	1.51138	1.22671	1.27121	1.18033e+06	910923	711392	631498	647599	585625	544309	745365	799641	786878	747614	741590	889338	805619	940130	905119	1.10315e+06	876656	914740	645159	762436	634717	998086	599466	1.0793e+06	651212	2.29347e+06	541653	453830	696747	892933	775406	802262
Hexyl 3-mercaptobutanoate	HMDB0032327	-	9964407	-	-	6.1464	205.126	2.46033	Hexyl 3-mercaptobutanoate; (S)-3-Mercaptohexyl butyrate; 3-Mercaptohexyl butyrate	ND	1.1293	0.185157	1.06177	1.18534	1.11638	1.03515	29300000	53500000	29100000	14700000	48800000	36700000	37200000	32600000	75200000	25800000	25600000	23500000	26100000	36100000	24400000	52900000	21000000	18200000	35600000	41400000	51900000	24100000	36300000	22600000	26400000	40500000	18200000	54600000	40800000	47600000	38900000	30300000	26300000
Oleoyl glycine	HMDB0013631	-	6436908	73723	-	6.1347	340.285	22.4551	Oleoyl glycine	ND	0.978506	0.913868	0.693531	1.21497	1.75187	1.01628	137645	994655	256466	255991	1485355	621064	421604	108464	5287408	520798	224415	2548407	872037	585816	1649421	2.3716e+06	750861	464706	1.65618e+06	1.98046e+06	3.54238e+06	1.73327e+06	1.63988e+06	449200	1.63038e+06	2.24118e+06	162041	1.23185e+06	554540	1.34883e+06	1.37294e+06	387520	254392
1-(2,4,6-Trimethoxyphenyl)-1,3-butanedione	HMDB0030668	-	5317271	-	-	6.1107	251.09	15.1433	1-(2,4,6-Trimethoxyphenyl)-1,3-butanedione; Methyl 3,4,5-trimethoxycinnamate; Cycasin; Benzo[a]pyrene	ND	1.08533	0.00092602	1.09143	1.08027	0.989776	0.98092	1.61306e+06	1.01673e+06	1.45824e+06	1.49562e+06	1.28228e+06	1.32764e+06	1452005	1.35132e+06	1.47718e+06	1.40495e+06	1.51243e+06	1.54533e+06	1.62848e+06	1.63616e+06	1.57141e+06	1.55913e+06	1.66709e+06	1.69358e+06	1.55772e+06	1.73782e+06	1.72752e+06	1.63631e+06	1.65486e+06	1.7276e+06	1.5533e+06	1.63792e+06	1.67528e+06	1.59809e+06	1.5506e+06	1.72271e+06	1.92093e+06	1.64459e+06	1843352
1-Phenyl-1,3-heptadecanedione	HMDB0035582	-	23036635	-	-	6.1061	345.283	17.1248	1-Phenyl-1,3-heptadecanedione	ND	0.742574	0.0282922	0.714491	0.765876	1.07192	0.891641	882417	8466929	4.69607e+06	1.28862e+06	5315180	2842852	2340730	1.24551e+06	9233023	4.00226e+06	1.25984e+06	2523323	3.52003e+06	1.84943e+06	2739509	4785839	3.8102e+06	1.45381e+06	5.08327e+06	5180015	7.48879e+06	3.46422e+06	5.37834e+06	1.65918e+06	2.31844e+06	4772193	73227.3	4.29207e+06	1922042	2.11364e+06	3650217	1.50692e+06	2.35184e+06
trans-1,2-Dihydrobenzene-1,2-diol	HMDB0001164	C04221	149186	10702	6046	6.1003	113.06	8.507	trans-1,2-Dihydrobenzene-1,2-diol; (2E,4E)-2,4-Hexadienoic acid; 1,2-Cyclohexanedione; 3-Methyl-1,2-cyclopentanedione; (E)-4-Oxo-2-hexen-1-al; 2,5-Dimethyl-3(2H)-furanone; Syoyualdehyde; 2-(Methoxymethyl)furan; xi-3,5-Dimethyl-2(5H)-furanone; 5,5-Dimethyl-2(5H)-furanone	ND	1.27677	0.00655787	0.94667	1.55068	1.63804	1.50776	806639	1.01825e+06	1313552	854450	881290	745413	810138	871431	1.29867e+06	725364	884051	984384	1.06228e+06	852907	797547	821445	811162	756920	986858	771170	769673	596074	691755	841441	792428	871620	843475	832552	789685	862568	909980	891694	671824
Norepinephrine	HMDB0000216	C00547	439260	18357	5226	6.0664	170.079	2.26396	Norepinephrine; Pyridoxine; 6-Hydroxydopamine; 5-Hydroxydopamine; 6-Acetyl-2,3-dihydro-2-(hydroxymethyl)-4(1H)-pyridinone; xi-Norepinephrine	ND	1.36633	0.730573	0.682352	1.93388	2.83414	3.29992	1.1806e+06	866124	1.13753e+06	898744	990800	1.05427e+06	949843	947665	1.03989e+06	858597	985842	868854	824064	1.50109e+06	887717	1.31434e+06	821180	878309	1.281e+06	1.30395e+06	1067525	1.16911e+06	1.06336e+06	1.09579e+06	639966	578263	562798	920838	407348	598583	569673	775877	465830
MG(0:0/24:6(6Z,9Z,12Z,15Z,18Z,21Z)/0:0)	HMDB0011560	-	53480974	-	-	6.0642	431.317	18.8588	MG(0:0/24:6(6Z,9Z,12Z,15Z,18Z,21Z)/0:0); MG(24:6(6Z,9Z,12Z,15Z,18Z,21Z)/0:0/0:0); 7 alpha-Hydroxy-3-oxo-4-cholestenoate; Australigenin; Barogenin; Schidigeragenin C; 25-Hydroxyvitamin D3-26,23-lactol; 24-Oxo-1alpha,25-dihydroxyvitamin D3	ND	0.768821	0.00640367	0.745602	0.788088	1.05698	0.708602	2.26117e+06	4.51589e+06	6303653	5909516	4080024	2956336	4.95761e+06	4472442	7.36031e+06	5461463	2897686	5408483	3.99965e+06	3242401	4137207	3.30026e+06	4.03002e+06	3.24183e+06	3.83187e+06	3.69232e+06	6.87889e+06	6553463	7413866	3.22141e+06	3.76555e+06	3.75701e+06	98508.1	6084231	2.60328e+06	3.67162e+06	3.43958e+06	2145011	2130480
1-Methylpyrrolo[1,2-a]pyrazine	HMDB0033171	-	583432	-	-	6.0499	133.074	1.91454	1-Methylpyrrolo[1,2-a]pyrazine; 4-Methylpyrrolo[1,2-a]pyrazine	ND	0.505994	1.24785e-06	0.674521	0.366153	0.542834	0.65868	1.43299e+06	3.32791e+06	1.87404e+06	1.90571e+06	4282635	8751074	7690980	6.49942e+06	1.75274e+06	2.0429e+06	10200000	3.83126e+06	7525698	5463818	7223887	4.4403e+06	5.30722e+06	5.04103e+06	9021730	2.29928e+06	3.5318e+06	5.49086e+06	7.06315e+06	6.27172e+06	4.74049e+06	2.47024e+06	3.76493e+06	2807666	3781658	1.20096e+06	4073483	7089232	2.11096e+06
N-Nitroso-pyrrolidine	HMDB0031642	C19285	13591	-	-	6.042	101.071	22.5991	N-Nitroso-pyrrolidine; Gyromitrin	ND	1.35224	0.0163616	0.977028	1.66358	1.7027	1.27547	1.53675e+06	2.02096e+06	2.34655e+06	2587303	3135915	1.33844e+06	1.82559e+06	2107988	3038822	2.39011e+06	1.89814e+06	2.53493e+06	2.04735e+06	2.24802e+06	2.55458e+06	2.82021e+06	2.89075e+06	4059205	2.90628e+06	3.14969e+06	2.48885e+06	3789479	3.58926e+06	3566645	2.04035e+06	2.24453e+06	117030	1.536e+06	2303129	1.83894e+06	1.55799e+06	2476171	1.93254e+06
Asp-His	HMDB0028755	-	14717808	-	-	6.0363	269.085	2.42634	Aspartyl-Histidine; Histidinyl-Aspartate; D-erythro-L-galacto-Nonulose; 3,5-Dimethoxy-2,7-phenanthrenediol; Isomedicarpin; Pinostrobin chalcone; Dihydroformononetin; Vignafuran; Imperatorin; 3-(4-Hydroxyphenyl)-1-(4-hydroxy-2-methoxyphenyl)-2-propen-1-one; 4-O-Methylpinosylvic acid	ND	1.10848	0.365543	0.825701	1.34313	1.62666	1.44861	3.72394e+06	3.92044e+06	4459243	4649290	4.03411e+06	4.3708e+06	5.93781e+06	4.78299e+06	3.2857e+06	3.39245e+06	4605057	3.15088e+06	3.57397e+06	4015227	3028205	3.76792e+06	4.0043e+06	3.31689e+06	2128899	3437871	4.02446e+06	3.19895e+06	4975461	5.03892e+06	882268	3.47957e+06	3.51963e+06	3324011	3.02982e+06	2.5503e+06	2850082	2.75419e+06	1.95779e+06
7,8-Dehydro-beta-micropteroxanthin	HMDB0038506	-	131752385	-	-	6.0359	395.293	16.0167	7,8-Dehydro-beta-micropteroxanthin	ND	0.776545	0.00235704	0.910599	0.665309	0.730628	0.519113	15100000	13600000	13700000	13000000	12500000	11200000	13000000	13700000	13700000	13900000	11700000	11600000	12500000	12200000	12000000	11300000	11300000	11300000	11000000	10700000	11900000	10900000	11000000	11400000	13600000	12700000	1.27523e+06	11300000	12700000	11500000	10700000	11500000	12700000
PC(18:1(11Z)/P-18:1(11Z))	HMDB0008095	C00157	53478761	-	-	5.9973	770.604	19.7049	PC(18:1(11Z)/P-18:1(11Z)); PC(18:1(11Z)/P-18:1(9Z)); PC(18:1(9Z)/P-18:1(11Z)); PC(18:1(9Z)/P-18:1(9Z)); PC(18:2(9Z,12Z)/P-18:0); PC(20:2(11Z,14Z)/P-16:0); PC(P-16:0/20:2(11Z,14Z)); PC(P-18:0/18:2(9Z,12Z)); PC(P-18:1(11Z)/18:1(11Z)); PC(P-18:1(11Z)/18:1(9Z)); PC(P-18:1(9Z)/18:1(11Z)); PC(P-18:1(9Z)/18:1(9Z)); PC(o-18:1(11Z)/18:2(9Z,12Z)); PC(o-18:1(9Z)/18:2(9Z,12Z)); 1-O-Hexadecyl-2-O-dihomogammal…	ND	1.47656	0.0564783	1.01124	1.86268	1.84198	0.608016	651886	761334	759410	969070	1.01012e+06	1.20836e+06	1141692	1.24272e+06	1.09644e+06	871534	744074	647721	709120	645950	670798	639799	611134	563213	564343	622825	598797	549467	525517	595054	802025	823374	1.5146e+06	769840	839016	745724	713468	674014	697404
3-Methoxybenzenepropanoic acid	HMDB0011751	-	66336	-	-	5.9576	181.086	14.4958	3-Methoxybenzenepropanoic acid; Coniferyl alcohol; 4-Ethoxy-3-methoxybenzaldehyde; 2-Phenyl-1,3-dioxolane-4-methanol; 1-(2,4-Dihydroxyphenyl)-1-butanone; Benzaldehyde glyceryl acetal; Propylparaben; Ethyl p-anisate; 4-Methoxybenzyl acetate; 4-Hydroxy-2,6,6-trimethyl-3-oxo-1,4-cyclohexadiene-1-carboxaldehyde; Propyl 2-furanacrylate; 3-(3-Hydroxyphenyl)-2-methylpropionic acid; 10-hydroxy-(2E,8E)-de…	ND	0.635978	0.0210123	0.65511	0.620101	0.94656	1.36371	4289246	29100000	3.46464e+06	17300000	33200000	11400000	10900000	14100000	15500000	6628890	2.67951e+06	4911313	6.7441e+06	71500000	12100000	79400000	13100000	11500000	47300000	15500000	26200000	16700000	28700000	7675897	2.91301e+06	7913079	4265099	10600000	8883143	6615396	29000000	26300000	2932964
LysoPE(0:0/22:6(4Z,7Z,10Z,13Z,16Z,19Z))	HMDB0011496	-	53480945	72749	-	5.8858	524.273	19.7623	LysoPE(0:0/22:6(4Z,7Z,10Z,13Z,16Z,19Z)); LysoPE(22:6(4Z,7Z,10Z,13Z,16Z,19Z)/0:0)	ND	1.23427	0.262079	1.15663	1.29869	1.12282	1.20635	1.07765e+06	1.20954e+06	808481	1.26898e+06	1.9093e+06	1.72434e+06	1.35755e+06	2.16256e+06	3.77483e+06	1.29885e+06	1.28094e+06	2.16237e+06	1585946	1.7886e+06	1.90609e+06	2744362	2.64264e+06	1.89444e+06	2.70317e+06	1.86023e+06	2.89327e+06	2.78959e+06	2.06846e+06	1.81799e+06	1.74337e+06	3.75015e+06	1.94903e+06	3373722	3436264	2.74886e+06	5.6306e+06	1.65891e+06	805927
Octadecanedioic acid	HMDB0000782	-	70095	133086	5748	5.8793	313.236	18.7303	Octadecanedioic acid; 9,10-DHOME; 12,13-DHOME; (9xi,10xi,12xi)-9,10-Dihydroxy-12-octadecenoic acid; Dibutyl decanedioate	ND	1.54362	0.110611	1.15548	1.8657	1.61466	1.56793	1.10647e+06	734674	856947	1.20659e+06	746200	1.31386e+06	1.68482e+06	1.73897e+06	2.24537e+06	2.91401e+06	2.02775e+06	977005	873935	1.78722e+06	1.37655e+06	1.12352e+06	2.5996e+06	1110050	1.4411e+06	1.20827e+06	2370840	1.96049e+06	1.78573e+06	2.17665e+06	786033	1.34438e+06	1.15914e+06	2.74683e+06	4.84602e+06	2.16778e+06	1.93182e+06	885250	774783
Methyl 3-(2,3-dihydroxy-3-methylbutyl)-4-hydroxybenzoate	HMDB0032796	-	11184361	138773	-	5.8356	255.122	13.4821	Methyl 3-(2,3-dihydroxy-3-methylbutyl)-4-hydroxybenzoate	ND	1.31813	0.191607	0.895853	1.66853	1.86251	1.61574	879685	706903	832493	767341	765970	2.0618e+06	700462	665216	2.33186e+06	585070	592009	891807	601646	2.65348e+06	459679	1.58129e+06	565313	497214	2281694	1315927	524206	1.4072e+06	803322	747081	784005	828984	810826	773900	744500	808737	866720	765824	653455
Pyroglutamylglycine	HMDB0061890	-	20977730	-	-	5.8343	187.071	2.08545	Pyroglutamylglycine	ND	1.08151	0.0168826	1.07186	1.08953	1.01649	0.903007	1.25114e+06	1.36325e+06	1379706	1.69231e+06	1.33866e+06	1.38849e+06	1.30802e+06	1.51388e+06	1.49148e+06	1.62068e+06	1346332	1.37701e+06	1.49047e+06	1.34315e+06	1.48837e+06	1.50797e+06	1.41099e+06	1.44302e+06	1.27731e+06	1421350	1.22874e+06	1.49842e+06	1.43606e+06	1.41545e+06	1.27359e+06	1.39674e+06	1.45918e+06	1.51351e+06	1.676e+06	1318569	1.34605e+06	1.48952e+06	1.73982e+06
N-Methylnicotinamide	HMDB0003152	-	64950	64399	-	5.8341	137.071	2.02402	N-Methylnicotinamide; 2-Acetyl-3-methylpyrazine; 2-Aminobenzamide; 4-Acetyl-2-methylpyrimidine; 2-Methylnicotinamide; 1,2-Diacylglycerol-Bile-PC-pool; 1,2-Diacylglycerol-LD-PC-pool	ND	0.92208	0.640857	0.641062	1.15527	1.80211	1.47108	1122297	2079988	839905	520974	1.4973e+06	2.76318e+06	1.08735e+06	1.29722e+06	5.70042e+06	1788188	1.20348e+06	1.01407e+06	3.01469e+06	1.3993e+06	2.95838e+06	3.30373e+06	1.80065e+06	2.28937e+06	2.21486e+06	1.10559e+06	1.67741e+06	2.56723e+06	894606	881284	1176343	804507	1.56908e+06	1.92087e+06	1.18347e+06	1.03377e+06	1.32041e+06	711555	2.05857e+06
L-Acetylcarnitine	HMDB0000201	C02571	7045767	-	5213	5.8151	204.123	2.45521	L-Acetylcarnitine	Yes	1.12021	0.189932	1.06184	1.16865	1.10059	1.03932	320000000	510000000	308000000	159000000	503000000	393000000	415000000	340000000	740000000	276000000	274000000	232000000	280000000	359000000	278000000	583000000	229000000	192000000	410000000	447000000	537000000	258000000	382000000	234000000	261000000	403000000	196000000	598000000	445000000	508000000	427000000	352000000	277000000
1-Methylhistamine	HMDB0000898	C05127	3614	29009	5854	5.8137	126.103	22.5704	1-Methylhistamine; 3-Methylhistamine; N-Methylhistamine	ND	1.27348	0.0531614	0.920522	1.56635	1.70159	1.22648	2.21227e+06	3724167	3.03865e+06	3096309	3.51862e+06	2.13661e+06	2311504	2.50896e+06	3.22817e+06	2.52958e+06	2.86211e+06	3312556	2.64855e+06	2277210	2.79813e+06	3.14709e+06	3.81231e+06	5870687	3.96859e+06	2.81813e+06	2.78086e+06	3.17591e+06	5.57044e+06	4788388	3822458	2.27241e+06	39465.1	2.37423e+06	2.64177e+06	1.60148e+06	2.20729e+06	3.0889e+06	3.667e+06
Uridine	HMDB0000296	C00299	6029	16704	90	5.8057	243.06	2.43253	Uridine; Pseudouridine	ND	0.748355	0.00376661	0.79542	0.709302	0.891733	1.1563	31400000	12900000	19000000	16200000	13800000	15600000	16300000	14500000	14900000	17200000	17200000	19000000	13600000	27000000	12800000	19100000	20000000	22800000	14500000	24000000	29700000	19100000	25000000	18800000	2.20873e+06	19000000	15800000	23700000	20500000	14500000	23100000	12500000	13000000
(24E)-3alpha,15alpha-Diacetoxy-23-oxo-7,9(11),24-lanostatrien-26-oic acid	HMDB0035388	-	131751735	-	-	5.7928	569.343	14.9805	(24E)-3alpha,15alpha-Diacetoxy-23-oxo-7,9(11),24-lanostatrien-26-oic acid	ND	1.05111	0.670242	1.08231	1.02523	0.94726	1.25809	1.07847e+06	689706	598865	1.34347e+06	740031	813742	1.29925e+06	873202	606750	851034	2.24386e+06	612074	512752	941182	1.0453e+06	1.45666e+06	978527	1.61416e+06	880581	1.02844e+06	2.05512e+06	985754	1234718	1.35429e+06	433055	738833	1.09108e+06	1.76095e+06	967975	1.52916e+06	1.06683e+06	1.2982e+06	2.21704e+06
Glutaminylglutamine	HMDB0028795	-	7010587	73846	-	5.751	273.122	12.2595	Glutaminyl-Glutamine; Glutaminyl-Gamma-glutamate; Gamma-glutamyl-Glutamine; Gamma-glutamyl-Gamma-glutamate; N2-Succinoylarginine; Imazamethabenz	ND	0.872142	0.561666	1.0298	0.741318	0.719864	0.944508	4.52472e+06	936871	1.01351e+06	1.84324e+06	978565	4.75563e+06	323708	2.47177e+06	4.20831e+06	2.06362e+06	1.0645e+06	1.027e+06	476224	1.36249e+06	1.92419e+06	1.28107e+06	817935	1209262	880450	1703957	1504724	2.3837e+06	1.25553e+06	663694	238707	1.83e+06	1073622	1.63004e+06	973031	1.03537e+06	1.14832e+06	571723	1.24751e+06
R-3-(Methylthio)-1-hexanol	HMDB0040153	-	65413	-	-	5.7504	149.1	2.35403	R-3-(Methylthio)-1-hexanol	ND	0.457653	0.00855067	0.470059	0.447359	0.951709	0.645134	19500000	926814	2.13709e+06	926625	1.02765e+06	1.15054e+06	1.18944e+06	1.78833e+06	1.09122e+06	1061808	970064	1.11213e+06	930564	1.52199e+06	1.08104e+06	1284137	1157960	997443	3.6174e+06	1.22931e+06	1.12883e+06	1.14796e+06	1.11821e+06	1.19122e+06	947853	596308	594188	1.01146e+06	622480	888252	1.53129e+06	1.90864e+06	620130
N6-Acetyl-L-lysine	HMDB0000206	C02727	92832	17752	5216	5.7404	189.123	2.34148	N6-Acetyl-L-lysine; N-Alpha-acetyllysine; Glycyl-L-leucine; Alanyl-Valine; Glycyl-Isoleucine; Isoleucyl-Glycine; Leucyl-Glycine; Valyl-Alanine	ND	0.6248	1.8234e-14	0.653264	0.601181	0.920272	1.14521	15700000	7.17568e+06	7.41691e+06	8829053	7.62776e+06	7777287	9104883	7.58567e+06	5.91044e+06	9503771	7.3887e+06	6306117	7381475	13300000	7039615	5.82096e+06	6.97239e+06	7502168	7461687	7429276	7.93399e+06	6.37062e+06	9138274	9636261	5.72068e+06	5.2465e+06	4971842	5.89629e+06	5.01112e+06	4.65601e+06	4.54835e+06	6141961	5375459
Lucidenic acid A	HMDB0037611	-	85288059	-	-	5.7269	459.28	11.0238	Lucidenic acid A	ND	2.9252	0.563132	0.890819	4.6133	5.17871	10.0478	3.12656e+06	332478	292632	357305	340557	248499	235009	294311	363242	248707	227012	386120	301511	293576	270163	588561	314911	277031	376435	267871	333269	273812	264333	284722	497635	425370	326036	326905	488153	358971	294191	282465	330751
Acetyl-N-formyl-5-methoxykynurenamine	HMDB0004259	C05642	171161	-	-	5.7244	263.101	10.3064	Acetyl-N-formyl-5-methoxykynurenamine; Alpha-N-Phenylacetyl-L-glutamine; di-Hydroxymelatonin	ND	1.00547	0.982519	0.792972	1.18181	1.49035	1.7818	24900000	26100000	26300000	11300000	30900000	35800000	10100000	22500000	5.11525e+06	28700000	38400000	9652093	10800000	46300000	47300000	11200000	64200000	20100000	44400000	20000000	52600000	18100000	4000145	21100000	2.10479e+06	8730397	10800000	32100000	12500000	29000000	15200000	100000000	19500000
DL-2-Aminooctanoic acid	HMDB0000991	-	69522	75145	5923	5.7169	160.133	2.47845	DL-2-Aminooctanoic acid; Pregabalin	ND	1.25431	0.141885	1.15501	1.33672	1.15732	0.746281	49700000	30200000	32200000	41000000	30400000	18100000	52800000	31400000	29000000	30200000	32400000	29600000	33100000	31300000	18900000	23500000	27300000	18500000	27700000	43600000	29800000	19500000	18900000	40900000	26500000	14600000	30100000	43700000	23000000	27300000	21300000	13800000	21500000
2,5-Dichloro-4-oxohex-2-enedioate	HMDB0060363	C12835	5282172	-	-	5.7085	226.952	1.71488	2,5-Dichloro-4-oxohex-2-enedioate	ND	1.29698	0.00190545	0.982486	1.55795	1.58572	1.2224	25400000	17000000	21900000	19400000	17800000	15000000	18800000	15500000	14800000	19300000	20900000	17100000	18100000	19500000	15200000	21000000	17200000	12300000	19400000	26500000	17800000	12900000	11000000	19700000	15400000	19000000	14400000	20500000	13400000	16200000	12900000	14200000	16300000
Valerenic acid	HMDB0030016	C09743	6042891	-	-	5.7056	233.152	18.4303	Valerenic acid; Epiacoronene; 4,10-Longipinanedione; Curcumanolide A; Curcumenone; Curcumenol; 9-Pentadecene-12,14-diyne-1,11-diol; Saussurea lactone; Oxysolavetivone; 7-Hydroxycostal; Dehydrocurdione; 1,10-Epoxygermacrone; (4alpha,5alpha)-11-Eremophilene-2,9-dione; Petasalbin; beta-Costic acid; alpha-Rotunol; Germacrone 4,5-epoxide; Dihydroisoalantolactone; Marasmene; 3-Phenylpropyl hexanoate; (…	ND	1.07276	0.00819895	1.08393	1.06348	0.981135	1.05933	1.50357e+06	1.06958e+06	1.91441e+06	1.50441e+06	1.56906e+06	1.25601e+06	1.31652e+06	1.28928e+06	1.56697e+06	1.23826e+06	1.36119e+06	1.28396e+06	1.40176e+06	1.33135e+06	1.28098e+06	1216243	1.32613e+06	1288211	1.21894e+06	1.32323e+06	1318611	1225784	1.28115e+06	1.24832e+06	1.11676e+06	1.4462e+06	1.38377e+06	1.5003e+06	1.52608e+06	1418618	1.3918e+06	1.43045e+06	1.28549e+06
S-Acetyl dihydroasparagusic acid	HMDB0035717	-	85798858	-	-	5.6881	195.017	1.47917	S-Acetyl dihydroasparagusic acid	ND	1.10228	0.227123	0.881329	1.28562	1.45873	1.27999	1.08901e+06	1.38658e+06	1.3977e+06	991669	898067	1.13912e+06	738574	1.23299e+06	784043	866622	793222	839493	548662	966713	1.27104e+06	1199029	930525	497001	403325	988914	1.171e+06	963914	1.0482e+06	1311650	748986	793263	1.05155e+06	687805	924080	500562	889844	629848	509510
Indolelactic acid	HMDB0000671	C02043	676157	24813	5641	5.6839	204.064	11.8629	Indolelactic acid; 5-Methoxyindoleacetate; Cinnamoylglycine; Edulitine; Methyl 1-methoxy-1H-indole-3-carboxylate; 3-Indolehydracrylic acid	ND	0.960328	0.768209	0.843475	1.05729	1.25349	1.71305	18000000	12700000	13100000	18900000	10900000	10600000	15500000	12700000	17600000	13700000	9285487	11000000	12100000	15100000	13600000	12000000	13400000	10100000	9410373	23700000	17300000	15000000	20700000	13900000	3.20026e+06	11000000	11400000	12500000	8424200	7531663	9826010	6313136	5964059
Cyclophosphamide	HMDB0014672	C07888	2907	4027	-	5.6479	261.031	1.51044	Cyclophosphamide; Ifosfamide	ND	0.580596	2.38909e-17	0.673323	0.503651	0.748009	0.87046	2.10925e+06	3562862	4110575	3.1457e+06	2.90222e+06	2.6543e+06	2493445	3270938	3.20959e+06	2.64201e+06	2.58478e+06	2.13908e+06	2.74354e+06	2802652	3.69289e+06	2.90787e+06	3.02622e+06	2.60444e+06	3.27307e+06	2669575	3.25707e+06	2.99003e+06	3.40956e+06	3.45428e+06	2381779	2.2735e+06	1890605	3227515	1.91813e+06	1.94243e+06	2.62194e+06	2.82011e+06	2.55567e+06
Vinylacetylglycine	HMDB0000894	-	53477718	74435	5851	5.6371	144.066	3.37914	Vinylacetylglycine; Trimethadione; Acrylamide-acrylic acid resin; 5-ethyl-5-methyl-2,4-oxazolidinedione; 6-Oxopiperidine-2-carboxylic acid	ND	1.25864	0.261963	0.851034	1.59686	1.87637	1.17935	1.06389e+06	982206	1.09345e+06	1.21694e+06	1797164	1.00964e+06	967658	668566	1.30739e+06	776799	849572	745925	906634	1.43163e+06	932053	1.53311e+06	911839	772826	892171	785754	989269	970864	1.23727e+06	1.38473e+06	856427	835686	997474	769302	906422	788665	732985	810456	883575
3-(Methylthio)-1-propanol	HMDB0031716	-	10448	49019	-	5.6124	107.053	7.49463	3-(Methylthio)-1-propanol; 3-Mercapto-2-butanol; 4-Mercapto-2-butanol	ND	0.864715	0.00670414	1.08251	0.683995	0.631863	0.767087	1.1954e+06	1.52906e+06	1193471	1.20519e+06	1.21617e+06	1.36221e+06	1.46138e+06	1500958	1.33291e+06	1.47535e+06	1.31813e+06	1.30622e+06	1.3491e+06	1.32705e+06	1.50206e+06	1.47293e+06	1.41526e+06	1.40755e+06	1.40891e+06	1391844	1.38353e+06	1.25417e+06	1.2723e+06	1.43606e+06	1.66686e+06	1.80222e+06	1.54475e+06	1.78068e+06	1734978	1632754	1771992	1.54921e+06	1.54373e+06
procollagen 5-hydroxy-L-lysine	HMDB0000450	C16741	4433	18040	5439	5.6077	163.11	1.92348	5-Hydroxylysine; 1-Phenyl-1-pentanone; (±)-2-Methyl-3-(4-methylphenyl)propanal; 4'-Isopropylacetophenone; 2-Methyl-4-phenylbutyraldehyde; 3-Methyl-2-phenylbutanal; 4-(4-Methylphenyl)-2-butanone; 4,4alpha,5,6-Tetrahydro-7-methyl-2(3H)-naphthalenone; (±)-2-Methyl-3-(2-methylphenyl)propanal; 4-Isopropylphenylacetaldehyde	ND	0.724903	1.13439e-05	0.886911	0.590471	0.665761	0.58856	3.17407e+06	3726579	2.49125e+06	2.88181e+06	3.37032e+06	3.69872e+06	3.59428e+06	3.81066e+06	3.15234e+06	2.94528e+06	2504987	2.82016e+06	3.04203e+06	3.20177e+06	3054493	3308551	2.58584e+06	2.04285e+06	2791586	4263609	5073530	2.20508e+06	3.06636e+06	2.43758e+06	2950945	2.89136e+06	2.40673e+06	4.20936e+06	1.80702e+06	2323402	2.38934e+06	2.90854e+06	2.08121e+06
Phenyl vinyl sulfide	HMDB0031825	-	74572	-	-	5.6007	135.027	1.86278	Phenyl vinyl sulfide	ND	0.599059	3.37349e-05	0.805109	0.428081	0.531705	1.13828	20200000	19700000	19600000	40300000	29400000	31100000	13300000	21900000	15800000	18500000	33400000	22100000	12600000	17200000	16000000	23700000	10700000	15800000	22100000	25600000	10800000	21200000	12800000	8806110	27000000	17500000	23600000	15400000	9636361	15500000	9037999	11500000	7.39704e+06
(2R,3R,4R)-2-Amino-4-hydroxy-3-methylpentanoic acid	HMDB0029449	-	354197	435538	-	5.5745	148.097	2.36632	(2R,3R,4R)-2-Amino-4-hydroxy-3-methylpentanoic acid; Fagomine; N-(2-Hydroxyethyl)-morpholine N-oxide	ND	0.456924	0.00878048	0.472104	0.444328	0.941165	0.597587	286000000	13200000	29600000	13900000	14400000	14300000	16900000	29100000	14900000	15100000	16300000	16100000	14500000	21300000	16100000	19000000	15400000	14500000	58700000	18000000	14400000	16800000	19800000	16700000	12800000	9026659	9990972	16400000	8767668	13500000	21800000	24300000	10300000
Selenomethionine	HMDB0003966	C05335	105024	30021	6993	5.5592	198.001	23.529	Selenomethionine	ND	0.620823	8.40548e-10	0.806144	0.467045	0.579357	0.617523	8824297	8739050	9058703	9245247	9427165	9017891	9192888	9170602	8017812	8606331	8686429	8974540	8947876	9056850	8834500	8.362e+06	8651446	8994830	8630085	8761883	8420303	8949723	8513473	8122787	8402311	8662942	103801	8701759	8670161	8869463	8421188	8416517	8454842
PC(15:0/20:3(5Z,8Z,11Z))	HMDB0007947	C00157	53478647	-	-	5.5512	770.567	18.5732	PC(15:0/20:3(5Z,8Z,11Z)); PC(15:0/20:3(8Z,11Z,14Z)); PC(20:3(5Z,8Z,11Z)/15:0); PC(20:3(8Z,11Z,14Z)/15:0); PE(16:1(9Z)/22:2(13Z,16Z)); PE(18:0/20:3(5Z,8Z,11Z)); PE(18:0/20:3(8Z,11Z,14Z)); PE(18:1(11Z)/20:2(11Z,14Z)); PE(18:1(9Z)/20:2(11Z,14Z)); PE(18:2(9Z,12Z)/20:1(11Z)); PE(18:3(6Z,9Z,12Z)/20:0); PE(18:3(9Z,12Z,15Z)/20:0); PE(20:0/18:3(6Z,9Z,12Z)); PE(20:0/18:3(9Z,12Z,15Z)); PE(20:1(11Z)/18:2(9Z,…	ND	1.23343	0.258334	1.10953	1.33623	1.20432	0.484829	3.39968e+06	674610	592914	2.99248e+06	3263233	762737	740274	769561	771451	554206	759835	965779	876586	944869	1.05108e+06	1.08634e+06	878204	718783	2.49805e+06	940717	989805	1.14826e+06	979430	1.00062e+06	1.602e+06	1.66554e+06	2.78743e+06	1.35553e+06	1.48778e+06	1.61065e+06	1.38689e+06	1.41768e+06	1.44107e+06
1,1'-[1,12-Dodecanediylbis(oxy)]bisbenzene	HMDB0039760	-	11051218	-	-	5.5194	355.263	16.2221	1,1'-[1,12-Dodecanediylbis(oxy)]bisbenzene	ND	1.74599	0.507882	1.33315	2.08857	1.56665	4.82292	173816	458324	425479	373422	501729	414620	2.31725e+06	1.03094e+06	95688.5	589607	150960	518752	157644	137654	2.85377e+06	853951	181017	415587	2.85969e+06	1191566	3.40536e+06	339582	134154	153608	580354	529717	82057.8	612902	161434	240158	195156	3.9475e+06	338768
2-Pyrrolidinone	HMDB0002039	C11118	12025	36592	6452	5.5161	86.0606	3.66773	2-Pyrrolidinone; Acetone cyanohydrin	ND	1.179	0.175133	0.878218	1.42858	1.62668	1.11187	2.40419e+06	847860	1.44872e+06	1.04853e+06	1.16197e+06	1.06847e+06	918878	1.11962e+06	1.11793e+06	894613	863310	993146	906448	1.13644e+06	852935	1.34235e+06	1.12274e+06	947679	1.07424e+06	910008	1.09765e+06	819358	860240	1.75237e+06	1.66372e+06	628819	735944	662126	755884	605092	1.08755e+06	921668	783026
Tetradecanoylcarnitine	HMDB0005066	-	53477791	84634	-	5.5142	372.311	18.9188	Tetradecanoylcarnitine	Yes	1.12574	0.827922	0.6856	1.49097	2.17469	2.08151	1.91187e+06	8667191	5.72118e+06	2021729	7181981	3.22059e+06	2.90232e+06	2.26878e+06	13300000	3545458	2.61818e+06	3.93354e+06	5480552	3030867	3.23787e+06	5.89648e+06	5.16513e+06	2.02645e+06	8188290	4624549	7.44012e+06	3.56219e+06	8.37635e+06	3.67559e+06	3.68309e+06	6.47204e+06	375612	5835651	4631822	3.32657e+06	4.5504e+06	1.87494e+06	2.08262e+06
Se-Methylselenocysteine	HMDB0004113	C05689	147004	27812	7019	5.5046	183.989	22.9599	Se-Methylselenocysteine; Selenohomocysteine; Selenomethyl selenocysteine	ND	1.25052	0.00412872	1.14607	1.33718	1.16676	1.02229	1711875	1.94112e+06	1735258	1.29464e+06	1.12358e+06	1332854	1.26331e+06	979108	1.01967e+06	1.2933e+06	1.48966e+06	1.04822e+06	1.87441e+06	1.56254e+06	1.84897e+06	1.53416e+06	1.73645e+06	1.34564e+06	1.37877e+06	1.16239e+06	1.37041e+06	1.57041e+06	1.45914e+06	1.65463e+06	2803951	1.95661e+06	160401	1.44145e+06	1.35618e+06	1.96721e+06	1.74506e+06	1.41718e+06	1.61431e+06
(S1)-Methoxy-3-heptanethiol	HMDB0032380	-	12009861	-	-	5.5003	163.116	1.92815	(S1)-Methoxy-3-heptanethiol	ND	0.785058	0.000705207	0.934944	0.660685	0.706658	0.542727	64400000	63600000	58900000	47900000	74000000	58800000	65800000	67200000	65100000	64800000	45500000	51500000	59200000	61300000	56800000	66400000	48800000	35800000	48900000	73000000	89200000	48100000	54700000	53800000	57300000	63500000	51100000	74800000	40300000	50300000	45900000	60800000	43900000
LysoPC(20:5(5Z,8Z,11Z,14Z,17Z))	HMDB0010397	C04230	11757087	-	-	5.494	542.324	17.9136	LysoPC(20:5(5Z,8Z,11Z,14Z,17Z))	ND	0.590994	1.47452e-05	0.707979	0.493922	0.697651	0.999211	6.38231e+06	7931407	8423695	5873551	13100000	7.04767e+06	4.26455e+06	13000000	3757676	8486090	6797566	7105910	7.30145e+06	10100000	16100000	6788546	11500000	8797663	6663134	19900000	9084613	6563596	14900000	12300000	5.19179e+06	7281170	2.31473e+06	4.77525e+06	7941308	8052036	5.5602e+06	18400000	7.41995e+06
(R)-N-Methylsalsolinol	HMDB0003626	-	12989303	88955	-	5.4879	194.118	8.81747	(R)-N-Methylsalsolinol; (S)-N-Methylsalsolinol; (-)-Salsoline; (R)-1,2-dimethyl-5,6-dihydroxy-tetrahydroisoquinoline; 2-Isopropylphenyl methylcarbamate; 2-Methylpropyl 2-aminobenzoate; Butyl 2-aminobenzoate; Ethyl N-ethylanthranilate	ND	0.548404	9.46689e-12	0.74203	0.387736	0.522534	0.960088	6.26592e+06	7100982	6069856	5723606	6.00428e+06	7285359	6656948	6.7105e+06	6.50066e+06	5155956	5.12558e+06	6112214	5.5364e+06	4.479e+06	6466726	6.65785e+06	6571079	7.3427e+06	6391621	6076382	4.68116e+06	5645361	6615398	6.56892e+06	6277967	5910726	6.78881e+06	5060058	5233531	5.22084e+06	5620067	5648168	5388216
LysoPC(22:6(4Z,7Z,10Z,13Z,16Z,19Z))	HMDB0010404	C04230	10415542	73873	-	5.4834	568.34	14.9118	LysoPC(22:6(4Z,7Z,10Z,13Z,16Z,19Z))	ND	1.04234	0.72469	1.07154	1.01811	0.950139	1.22579	3.19438e+06	2.08104e+06	1.83585e+06	4.30206e+06	2.09711e+06	2249167	3.89191e+06	2.81308e+06	1.87813e+06	2.81863e+06	6542980	1.82205e+06	1.69625e+06	2708613	3.3474e+06	4462992	2.84934e+06	4664153	2.55361e+06	2.7291e+06	6070987	2646919	3941673	4.26164e+06	1170667	2257056	3.16835e+06	5.33089e+06	2925295	4.21024e+06	3100650	4313465	7104772
Perillic acid	HMDB0004586	C11924	1256	36999	-	5.4643	167.107	12.102	Perillic acid; Wine lactone; 6-Pentyl-2H-pyran-2-one; 2-tert-Butyl-1,4-benzenediol; 2-Methoxy-4-propylphenol; Pentyl 2-furyl ketone; 1,1-Dimethoxy-2-phenylethane; alpha-Teresantalic acid; Epinepetalactone; 2,4,7-Decatrienoic acid; Perilla ketone; Marmelolactone A; Isomintlactone; 1,4-Epidioxy-p-mentha-2,8-diene; 1,2:3,4-Diepoxy-p-menth-8-ene; 5-Hydroxy-p-mentha-6,8-dien-2-one; 2-Hydroxy-p-mentha-…	ND	0.664251	1.07845e-06	0.878831	0.486196	0.55323	0.86908	2.09069e+06	1.80626e+06	1.87609e+06	1.91541e+06	2.14347e+06	1844216	1.74309e+06	2.23439e+06	1.9343e+06	2.04239e+06	1.90083e+06	2.25856e+06	1.88731e+06	1.76368e+06	1872707	1575797	1.89397e+06	2.01991e+06	1908353	1.81757e+06	1.78948e+06	1.94586e+06	1.81842e+06	1.69722e+06	2.02363e+06	2075038	2336109	1.88627e+06	2076913	1784777	2.02874e+06	2215240	1.83299e+06
(±)-Metalaxyl	HMDB0031802	C10947	42586	82790	-	5.4622	280.154	10.6569	(±)-Metalaxyl	ND	1.17898	0.491347	1.0994	1.24501	1.13244	0.873812	2.90911e+06	3.69071e+06	2403721	2.31221e+06	5.09656e+06	5.44259e+06	1.81899e+06	4990184	1.06791e+06	5615284	5821905	1.40647e+06	2.05073e+06	6.74031e+06	10500000	1.2208e+06	6.64307e+06	2.52382e+06	4852626	3.18778e+06	11600000	2.29757e+06	520746	3370845	2.63553e+06	2.28142e+06	4625233	8070398	1.36474e+06	5028501	1.51677e+06	33400000	3.82599e+06
Dihydrothymine	HMDB0000079	C00906	93556	27468	5135	5.4398	129.066	1.9078	Dihydrothymine; Squamolone; L-Cyclo(alanylglycyl); pyroglutamine	ND	0.561924	0.00218451	0.65629	0.48362	0.736899	0.564197	116000000	126000000	438000000	292000000	82100000	44300000	69100000	46200000	206000000	185000000	82900000	92600000	47800000	285000000	31700000	51900000	85700000	46000000	69500000	111000000	304000000	32400000	88800000	35700000	106000000	94800000	38700000	179000000	38400000	103000000	64200000	33800000	223000000
PC(15:0/P-16:0)	HMDB0007961	C00157	53478661	-	-	5.4353	704.558	10.452	PC(15:0/P-16:0); PE(16:0/P-18:0); PE(18:0/P-16:0); PE(P-16:0e/18:1(9Z)); PC(P-16:0/15:0); PE(P-16:0/18:0); PE(P-18:0/16:0)	ND	0.769782	0.00650265	0.987046	0.589499	0.597236	0.964266	2.25341e+06	2464920	3.29116e+06	1.75006e+06	2.63283e+06	4835295	3.37939e+06	3.52415e+06	1.53684e+06	3606698	2435761	3.7026e+06	2686825	4.62475e+06	2.53388e+06	4895005	2106197	3.71548e+06	3.96961e+06	2.49107e+06	2.78248e+06	3.05631e+06	2.40757e+06	1.54282e+06	2.69714e+06	2.85199e+06	3289022	3.5262e+06	3.3306e+06	2.18133e+06	3.13555e+06	3.1552e+06	2.21615e+06
Erythro-5-hydroxy-L-lysinium(1+)	HMDB0062570	-	6994839	58357	-	5.4328	164.117	1.92592	Erythro-5-hydroxy-L-lysinium(1+)	ND	0.757603	0.000139255	0.921011	0.62201	0.675356	0.555919	4.63419e+06	5002688	4284534	3.68794e+06	5234226	4.31646e+06	4956168	4.9061e+06	5192825	4.34975e+06	3.23766e+06	4212351	4.40354e+06	4.10805e+06	4.48872e+06	5.19004e+06	3.74449e+06	2.65807e+06	4638646	4.86254e+06	6735506	3.284e+06	4304842	4.7513e+06	4391554	4772837	3.49216e+06	5.8498e+06	2758708	4.15434e+06	3.79922e+06	4293991	2988172
Ribose-1-arsenate	HMDB0012285	-	25201247	-	-	5.4288	272.956	1.50716	Ribose-1-arsenate	ND	0.999708	0.997203	0.810917	1.15637	1.426	1.12428	35100000	29500000	39400000	30800000	39700000	27200000	30900000	36600000	39100000	31100000	29800000	23400000	34000000	41000000	36400000	41600000	40200000	29000000	23300000	36100000	48000000	41400000	41300000	37200000	6791920	32800000	26300000	51100000	33700000	27800000	39200000	35500000	26700000
N(6)-Methyllysine	HMDB0002038	C02728	164795	17604	-	5.425	161.129	1.78048	N(6)-Methyllysine; Isoputreanine	ND	0.532525	4.06197e-12	0.707282	0.387514	0.547891	0.843764	6169994	8821048	8124626	7370476	7.89322e+06	6.5424e+06	7833219	8.17626e+06	6189923	8285521	5.35961e+06	8.01125e+06	4994676	6505136	9779410	7959953	4.76662e+06	5277098	4.83424e+06	4.32998e+06	7.39162e+06	7.26088e+06	6.35891e+06	6697154	5.46254e+06	8.21877e+06	5398313	5.3812e+06	6.0282e+06	5324705	10300000	6.32545e+06	6.98038e+06
2-Methylglutaric acid	HMDB0000422	-	12046	68567	5411	5.4246	147.065	8.96045	2-Methylglutaric acid; Adipic acid; Methylglutaric acid; Monomethyl glutaric acid; 2,2-Dimethylsuccinic acid; Solerol; (S)-2-Aceto-2-hydroxybutanoic acid; Dimethyl succinate; 4-Ethoxy-4-oxobutanoic acid	ND	0.653466	2.36099e-06	0.834018	0.503647	0.60388	0.567565	1.26647e+06	2.14285e+06	1.83808e+06	1.68277e+06	1.7337e+06	1778672	2080344	1.67631e+06	1.0034e+06	1.65933e+06	1.15131e+06	1.33517e+06	1.51412e+06	1.61085e+06	1.40497e+06	1.24361e+06	1.28069e+06	1291941	1.48705e+06	1.39552e+06	2.3595e+06	1.52126e+06	1.64564e+06	1.95857e+06	1.3462e+06	898620	1.41285e+06	1.08948e+06	714215	1.09529e+06	1.15621e+06	595538	982831
2-Furoylglycine	HMDB0000439	-	21863	82912	5428	5.4121	170.043	1.93832	2-Furoylglycine; L-2,3-Dihydrodipicolinate	ND	1.14809	0.227792	0.841341	1.40263	1.66714	1.08522	2921326	2228572	2.14523e+06	1.55889e+06	1.52701e+06	2.26548e+06	2.71518e+06	1.09434e+06	1.35186e+06	1.73785e+06	1.25022e+06	2.40101e+06	2.0786e+06	2.86136e+06	1221769	2.05256e+06	1.73557e+06	2.37243e+06	1.85197e+06	1.53153e+06	5.55147e+06	1.37254e+06	3.03351e+06	1.89049e+06	1.65854e+06	1315640	1.43166e+06	1.37532e+06	2.25805e+06	1.61935e+06	1.41246e+06	3278820	1.24253e+06
L-Histidine	HMDB0000177	C00135	6274	15971	21	5.3915	156.077	1.73452	L-Histidine	Yes	0.827377	0.120335	0.71103	0.923919	1.29941	2.00776	9923194	9301019	7077671	10400000	10600000	9848085	9073123	8812690	8.08163e+06	9821149	9643633	9732465	8466517	8827360	8092637	8368886	9422118	10400000	8.31452e+06	10700000	9218485	8.36241e+06	8.15017e+06	7.31446e+06	6924410	6455926	6619133	9227135	5900529	6376768	5.7622e+06	4661265	6.60145e+06
L-Carnitine	HMDB0000062	C00318	10917	16347	52	5.3776	162.113	1.92661	L-Carnitine	Yes	0.778614	0.00045534	0.924349	0.657686	0.711512	0.545458	902000000	888000000	800000000	675000000	944000000	789000000	893000000	838000000	905000000	793000000	657000000	718000000	815000000	842000000	766000000	852000000	691000000	482000000	667000000	1000000000	1240000000	635000000	779000000	777000000	779000000	850000000	697000000	1020000000	540000000	665000000	605000000	751000000	577000000
2-Aminomuconic acid semialdehyde	HMDB0001280	C03824	5280625	15745	6133	5.3718	142.048	1.77707	2-Aminomuconic acid semialdehyde	ND	0.674312	4.54014e-06	0.868401	0.51326	0.59104	0.630996	7.90127e+06	3.86305e+06	4314545	3825242	4.55514e+06	5.35096e+06	2.99194e+06	4.49955e+06	2.68228e+06	4.28236e+06	3049689	3.54424e+06	5914140	4.67705e+06	3326071	4306526	5.05193e+06	4153597	3429644	5492241	5542018	2.6738e+06	3570317	2.4853e+06	4.08878e+06	2.50009e+06	3.08995e+06	3.19735e+06	2.83917e+06	5262920	3484860	2.43738e+06	2941260
1,11-Undecanedicarboxylic acid	HMDB0002327	-	10458	73718	6622	5.3354	243.157	15.6187	1,11-Undecanedicarboxylic acid; Menthyl ethylene glycol carbonate; (±)-1,4-Nonanediol diacetate	ND	0.953782	0.185736	1.04275	0.879958	0.843884	0.923275	3.59367e+06	1.70146e+06	1.83526e+06	1.74484e+06	2.87607e+06	2.60259e+06	2.61802e+06	2467327	3.12685e+06	2.99958e+06	3.58416e+06	3.1336e+06	2485334	3.83844e+06	2.96382e+06	3037458	4.03101e+06	3.29499e+06	3.41596e+06	3.75124e+06	3194855	3.32464e+06	3.27495e+06	3.39835e+06	2730267	3065360	3.04743e+06	3.31769e+06	3213726	2926596	3.46811e+06	2.8158e+06	3394467
Isoamyl isothiocyanate	HMDB0032341	-	79086	-	-	5.3149	130.069	1.90822	Isoamyl isothiocyanate; 1-Isothiocyanatopentane; 2,5-Dihydro-2,4,5-trimethylthiazole	ND	0.56051	0.00223239	0.651305	0.485169	0.744917	0.558054	5778566	6.48068e+06	24100000	16500000	4.43484e+06	2241126	4.12073e+06	3.06745e+06	11400000	9835386	4205483	4.67913e+06	2.48093e+06	15900000	1.72986e+06	3.01359e+06	5.37568e+06	2.55024e+06	3.666e+06	6007360	16400000	1.63661e+06	5888880	1.92336e+06	6.24808e+06	4977055	2.0776e+06	10400000	2301975	5960638	3127402	1.57133e+06	11800000
Nevskin	HMDB0030162	-	495442	-	-	5.3126	399.213	15.2356	Nevskin; Lucidone B	ND	0.562195	0.0194646	0.714263	0.436011	0.610435	1.29689	327051	1.10076e+06	915980	1.62972e+06	532285	5505807	254945	2254222	1.60346e+06	3.14185e+06	338942	1.01026e+06	465808	344546	829903	8664476	1.82916e+06	1.01714e+06	557303	463241	522279	1.9832e+06	527357	5422962	593524	629130	2.9363e+06	1.26281e+06	277946	1.41063e+06	490373	753237	879741
Daucic acid	HMDB0031665	-	5316316	-	-	5.2812	203.018	1.74874	Daucic acid	ND	0.692783	3.49297e-05	0.904853	0.51681	0.571154	0.755558	8678891	4.3683e+06	5.5119e+06	4.57045e+06	4.63713e+06	4563214	3.78811e+06	5.83367e+06	3.81389e+06	4965658	5.2792e+06	4263965	5.66176e+06	5065296	4534692	5.59019e+06	5.51148e+06	4.27002e+06	4631754	5059745	3.98528e+06	3.3576e+06	4.12623e+06	3655703	2.81344e+06	4.69276e+06	4.18923e+06	5.44928e+06	3.04405e+06	5.18288e+06	5198768	3.42702e+06	3.60851e+06
Ethosuximide	HMDB0014731	C07505	3291	4887	-	5.2537	142.086	2.69797	Ethosuximide; L-Hypoglycin A; Arecaidine	ND	1.54848	0.195465	0.94537	2.04893	2.16734	0.928147	1.23679e+06	1.35203e+06	803388	818701	1.3069e+06	777028	5.59134e+06	1.55181e+06	1.30962e+06	1.33662e+06	2.48049e+06	1.62488e+06	778813	1.32852e+06	3.05624e+06	1.49002e+06	2729200	990664	2.61813e+06	1.1652e+06	1.62905e+06	2.35046e+06	954712	838896	532114	1.24329e+06	637226	1.008e+06	626271	863214	3.57043e+06	452449	1032476
beta-hydroxylauric acid	HMDB0000387	-	94216	36206	5376	5.2528	215.163	17.1541	3-Hydroxydodecanoic acid; 12-Hydroxydodecanoic acid; (R)-3-Hydroxydodecanoic acid; xi-5-Hydroxydodecanoic acid	ND	0.939767	0.681855	0.994903	0.894016	0.898596	1.12801	684544	2321060	748004	792649	3.33142e+06	1645483	843817	729487	8385247	1.11365e+06	1.07432e+06	1.90169e+06	1.79738e+06	911008	3.85282e+06	4.33695e+06	3.76516e+06	1.46805e+06	2.03884e+06	4919250	8985461	6363368	3.37688e+06	1.25186e+06	1.0518e+06	4.02383e+06	1.95438e+06	3.13932e+06	3.20069e+06	3.46577e+06	6.65135e+06	1.05727e+06	1.05104e+06
Histamine	HMDB0000870	C00388	774	18295	68	5.2483	112.087	22.5748	Histamine; Betazole; Histamium	ND	1.23066	0.0769177	0.928135	1.48169	1.59642	1.17864	2.17759e+06	3.88059e+06	2.97132e+06	3595768	2.97816e+06	2.04795e+06	2.46215e+06	2.19682e+06	3.10428e+06	2517411	2966600	3618731	3.00487e+06	2.49471e+06	2.69189e+06	3.26774e+06	4.0307e+06	5834442	3.81507e+06	3.50719e+06	3.32643e+06	3.60523e+06	6.1927e+06	4633740	4.3309e+06	2.19278e+06	29798.1	2.25535e+06	3.33536e+06	1.82383e+06	1.97357e+06	3.1793e+06	3.68471e+06
Traumatic acid	HMDB0000933	C16308	5283028	545687	5882	5.244	229.144	12.4124	Traumatic acid; 5-Heptyltetrahydro-2-oxo-3-furancarboxylic acid	ND	0.924448	0.30512	1.06027	0.811745	0.765602	0.875988	3.06188e+06	2.71802e+06	3.08971e+06	3.0295e+06	3306183	4.15321e+06	3.04123e+06	3.18396e+06	3.26239e+06	2269314	2.67759e+06	2.9365e+06	3.42112e+06	3.52786e+06	3.27988e+06	3.01644e+06	3.14973e+06	3.22337e+06	2.64744e+06	2855312	3.00643e+06	2.97037e+06	3.13423e+06	3.07955e+06	3178739	3.37314e+06	3.41216e+06	3285521	3635833	3.83024e+06	3.81781e+06	3376408	3292388
Tetracosahexaenoic acid	HMDB0002007	-	11792612	77366	6430	5.2431	357.279	17.8652	Tetracosahexaenoic acid; Tetracosahexaenoic acid, n-3	ND	0.811375	0.465114	0.902103	0.736091	0.815972	1.4267	5.12188e+06	6.91728e+06	4753322	6.22137e+06	4038311	2111196	5081158	26300000	1.38052e+06	6.43233e+06	3.54204e+06	3695481	4.17951e+06	1.3604e+06	15800000	12600000	7.84942e+06	1.19498e+06	7267146	4840716	9395834	2.26188e+06	2.38975e+06	3.86984e+06	3.22945e+06	3.59494e+06	227275	1777196	258551	3.21165e+06	1.6541e+06	28800000	4999831
L-2-Amino-5-hydroxypentanoic acid	HMDB0031658	-	95562	-	-	5.2353	134.081	1.9142	L-2-Amino-5-hydroxypentanoic acid; N-Lactoyl ethanolamine; 1,4-Dideoxy-1,4-imino-D-ribitol	ND	0.318869	0.00605987	0.403856	0.248348	0.614943	0.657597	52700000	2060647	1.08523e+06	1.07653e+06	1.8838e+06	3.85139e+06	3728443	2997201	1.00713e+06	1275382	3.8816e+06	1.93796e+06	3.94617e+06	2.2832e+06	2.58526e+06	2344611	2.46677e+06	2173029	3.59998e+06	1495787	2.15987e+06	2894725	3160254	2749187	2235456	1.64535e+06	1689542	1.67058e+06	1.55404e+06	1.50786e+06	1798432	3188509	1.21224e+06
Galactonic acid	HMDB0000565	C00880	128869	16534	3336	5.2128	195.048	1.82774	Galactonic acid; Gluconic acid; Gulonic acid	ND	0.803304	0.0964235	0.71508	0.876511	1.22575	1.7414	2.22922e+06	2.2976e+06	1.50274e+06	2.53111e+06	1.57969e+06	1.51836e+06	2.18689e+06	1.01614e+06	718583	1.25509e+06	1.83817e+06	1.67482e+06	1.4407e+06	2.05388e+06	1.24465e+06	1.2385e+06	1.49835e+06	1.32067e+06	2.06742e+06	1515003	1.15987e+06	1.36226e+06	1.78429e+06	2.15331e+06	784322	1.01823e+06	1.4455e+06	918208	978933	1.67716e+06	978020	1.38326e+06	1.67814e+06
12(13)Ep-9-KODE	HMDB0013623	-	5283007	89606	-	5.2069	309.204	17.5769	12(13)Ep-9-KODE; (9Z,11R,12S,13S,15Z)-12,13-Epoxy-11-hydroxy-9,15-octadecadienoic acid; Sterebin A; Auxin b	ND	0.506492	0.0141757	0.525175	0.490988	0.934903	1.31938	4214713	1327498	1.38243e+06	3.0932e+06	770001	1.26685e+06	1.41046e+06	1.73052e+06	2.50723e+06	4.12478e+06	1.56608e+06	884952	578440	24500000	1.09468e+06	1.35045e+06	3313086	3.24754e+06	1.72086e+06	1.20268e+06	2825540	2.56386e+06	1457151	22500000	689381	1.28176e+06	1.05512e+06	2881587	1.48067e+06	1.75172e+06	1.63431e+06	371452	2.70943e+06
gamma-Glutamylphenylalanine	HMDB0000594	-	111299	89582	5573	5.2019	295.129	9.6584	Glutamylphenylalanine; Aspartame; Hydroxyprolyl-Tyrosine; Tyrosyl-Hydroxyproline; N-gamma-L-Glutamyl-L-phenylalanine; 4'-tert-Butyl-2',6'-dimethyl-3',5'-dinitroacetophenone; (E)-1-[4-Hydroxy-3-(3-methyl-1,3-butadienyl)phenyl]-2-(3,5-dihydroxyphenyl)ethylene; L-gamma-Glutamyl-beta-phenyl-beta-L-alanine; 1-Methoxy-4-[5-(4-methoxyphenoxy)-3-penten-1-ynyl]benzene	ND	1.03489	0.772293	0.721323	1.29508	1.79542	1.03282	5032521	3.93617e+06	5307431	3767148	2.93631e+06	3.61434e+06	5.10101e+06	2.0792e+06	3.24278e+06	3.06887e+06	2.15728e+06	3.29145e+06	3.89779e+06	4515350	2.35226e+06	3.3784e+06	4.05345e+06	3.53155e+06	2905409	3.69165e+06	7.23283e+06	2.36467e+06	4322634	3.79436e+06	2.59261e+06	2.54819e+06	2.12982e+06	3.35424e+06	1.8041e+06	1.54883e+06	2.32449e+06	3.20633e+06	2.14783e+06
Propyl propane thiosulfonate	HMDB0032496	-	358296	-	-	5.1959	227.09	12.3851	Propyl propane thiosulfonate	ND	0.867542	0.455963	1.01095	0.748543	0.740435	0.429165	1.55268e+06	1.18993e+06	1.05709e+06	1.11166e+06	1.16919e+06	1.32622e+06	1.28835e+06	1.13103e+06	1.27965e+06	1278794	1.28039e+06	1.43837e+06	1.45251e+06	1.37813e+06	1.32842e+06	1317907	1.30907e+06	1455133	1.26015e+06	1268011	1.19559e+06	1.44885e+06	1.59824e+06	1.37601e+06	1.24537e+06	1.35494e+06	1351457	1.16978e+06	1.42972e+06	1374559	1.40656e+06	1.41151e+06	1.49399e+06
Isoleucyl-Methionine	HMDB0028913	-	17863274	-	-	5.183	261.132	11.9706	Isoleucyl-Methionine; Leucyl-Methionine; Methionyl-Isoleucine; Methionyl-Leucine; Alnustone; Phaseolic acid	ND	0.931207	0.0424653	1.04069	0.840362	0.807508	0.75488	2913205	2498374	2.22144e+06	2.48159e+06	2.64392e+06	2.75123e+06	2.50476e+06	2.45697e+06	2.72379e+06	2.53384e+06	2.59971e+06	2.88458e+06	2.59841e+06	2.85241e+06	2.86753e+06	2677295	2.82417e+06	2910142	2.91268e+06	2.68069e+06	2600676	2.75509e+06	2.83641e+06	2797730	2.91723e+06	2.92564e+06	2.81535e+06	3.03043e+06	2837243	2583337	2879868	2.85746e+06	3.01013e+06
Methionine sulfoxide	HMDB0002005	C02989	158980	17016	6428	5.1674	166.053	1.99995	Methionine sulfoxide; Ethiin	ND	0.550079	9.52412e-06	0.714942	0.413278	0.578058	0.982475	5.77251e+06	2239768	1.00463e+06	1.74462e+06	1.20959e+06	2985441	1691670	2.72214e+06	1.17291e+06	1.1957e+06	2373152	1.34617e+06	1.33974e+06	4.09781e+06	1245934	1.45457e+06	1683567	1.1499e+06	1.25176e+06	3.54975e+06	1.82534e+06	1.27445e+06	1.15223e+06	2.70025e+06	846845	969091	2.00442e+06	809343	662483	1.23192e+06	883857	868908	736901
Pregnenolone	HMDB0000253	C01953	53477678	16581	5257	5.1653	317.252	15.3552	Pregnenolone; 20a-Dihydroprogesterone; 5a-Pregnane-3,20-dione; Calusterone; Ethyltestosterone; Norbolethone; Bolasterone; (3beta,5alpha)-3-Hydroxypregn-16-en-20-one; 1-Phenyl-1,3-pentadecanedione; Kaurenoic acid methyl ester; 5-(8,11-Pentadecadienyl)-1,3-benzenediol; 5-alpha-Pregnan-3,20-dione	ND	0.869204	0.484633	0.863301	0.874103	1.01251	0.724552	1.21988e+06	21200000	13300000	3338248	19200000	7.6945e+06	8.29324e+06	1.79446e+06	20900000	10700000	2480016	8.07731e+06	16700000	4.0998e+06	9400851	17200000	10600000	5820041	14800000	36700000	18200000	10600000	13100000	2.83409e+06	6945473	18100000	55466.5	11700000	6366230	7.18317e+06	15600000	6117210	11000000
4-Methoxyphenylethanol sulfate	HMDB0029229	-	-	-	-	5.1579	249.046	1.51549	4-Methoxyphenylethanol sulfate	ND	0.630537	5.5346e-24	0.672782	0.595483	0.885104	0.929092	2154965	2.85099e+06	2.94155e+06	3.0437e+06	3.27118e+06	2326226	2523345	2.8912e+06	2.28555e+06	2125151	2.4365e+06	2.09283e+06	2405848	3.08561e+06	3019192	2.65752e+06	3.18515e+06	2.14799e+06	2.46652e+06	2.68123e+06	2.61987e+06	2975508	2.60743e+06	3.20988e+06	2.1775e+06	1.94903e+06	1.85128e+06	1.95496e+06	1.58878e+06	1.93429e+06	2.6753e+06	2.25055e+06	2091341
Phosphohydroxypyruvic acid	HMDB0001024	C03232	105	30933	484	5.1348	184.986	22.9619	Phosphohydroxypyruvic acid	ND	1.33063	0.0246622	1.08123	1.53758	1.42206	1.29422	48000000	20000000	53100000	33600000	17000000	18600000	46500000	16700000	19300000	46000000	19700000	15800000	39300000	19500000	48300000	19700000	22000000	54900000	19500000	16600000	37300000	51800000	54700000	19700000	56400000	19200000	14300000	25600000	26200000	47500000	52100000	18800000	21700000
Aminoadipic acid	HMDB0000510	C00956	469	37024	5496	5.1126	162.076	2.43966	Aminoadipic acid; Acetylhomoserine; (±)-2,2'-Iminobispropanoic acid; Glutamate, gamma-methyl ester; N-acetylthreonine; N-methyl-L-glutamic Acid	ND	0.7209	0.000940576	0.881075	0.587989	0.667354	0.841578	2.57121e+06	2.57113e+06	3933536	2077427	2.2661e+06	2.6288e+06	3.08629e+06	1.77892e+06	3.4117e+06	2.29516e+06	2.47233e+06	1.85271e+06	1.7225e+06	4346184	2.12705e+06	2.28192e+06	2.05734e+06	2.03786e+06	2914812	1.81424e+06	2.05383e+06	2.16732e+06	3.86175e+06	1.92603e+06	1.98976e+06	1.71692e+06	1.62261e+06	1.86837e+06	3758612	2.81642e+06	2399271	1.98133e+06	2.26521e+06
LysoPE(0:0/18:2(9Z,12Z))	HMDB0011477	-	53480926	76090	-	5.0775	476.274	14.6992	LysoPE(0:0/18:2(9Z,12Z)); LysoPE(18:2(9Z,12Z)/0:0)	ND	0.604444	5.22823e-05	0.803391	0.43936	0.546882	0.663221	1.97776e+06	1.60885e+06	1.2564e+06	1.51987e+06	2.14672e+06	1.61053e+06	1338751	2.44431e+06	2227891	2577675	2.43734e+06	1.85764e+06	2.00465e+06	1.68129e+06	3.23701e+06	1.43044e+06	1.79304e+06	3.72983e+06	2.17842e+06	1.83111e+06	1.94495e+06	1.4599e+06	1.36459e+06	1.45706e+06	2.20914e+06	443832	1.49232e+06	1.72918e+06	1.9631e+06	796574	1.49914e+06	1.02826e+06	618727
Thiamine	HMDB0000235	C00378	1130	18385	5242	5.0741	264.104	10.2919	Thiamine; Anonaine; Eduleine; Eduline	ND	1.01457	0.954059	0.807271	1.18659	1.46987	1.7836	3583546	3.58389e+06	3.27469e+06	1.55424e+06	4294462	5.01717e+06	1.41433e+06	3211073	788410	4244963	5343212	1350651	1.73408e+06	6965878	6.92081e+06	1.75289e+06	9211515	2974148	6635958	3.0346e+06	7395074	2.63163e+06	562733	3.00889e+06	306000	1.16446e+06	1.4634e+06	4.4435e+06	1.77851e+06	4.14922e+06	2220928	15200000	2.70343e+06
19-Norandrosterone	HMDB0002697	-	128251	36412	-	5.0718	277.217	18.067	19-Norandrosterone; 19-Nor-5-androstenediol; 19-Noretiocholanolone; Stearidonic acid; Phenethyl decanoate; 4,8,12,15-Octadecatetraenoic acid; (E,E)-11,13-Octadecadien-9-ynoic acid; 17beta-hydroxy-5beta-estran-3-one	ND	1.24173	0.334708	1.17747	1.29504	1.09985	1.56685	848071	1.51233e+06	1.61768e+06	2.45513e+06	744790	1149235	1.23353e+06	1885594	1825757	2.16704e+06	600748	676502	499851	3.33714e+06	696881	1.0237e+06	2.85956e+06	783894	2.21488e+06	630049	1.00384e+06	3.26084e+06	1.27404e+06	1.6756e+06	2.178e+06	1.02425e+06	6925805	1.36048e+06	1.74307e+06	1.57683e+06	1.54603e+06	438594	1.26747e+06
3-Hydroxysebacic acid	HMDB0000350	-	3017884	89182	5339	5.0557	217.106	11.585	3-Hydroxysebacic acid; 2-Hydroxydecanedioic acid	ND	1.2867	0.233237	0.924537	1.58722	1.71677	1.33088	666902	766317	1.57055e+06	758625	568990	1.12578e+06	710388	525086	3.92175e+06	603834	797622	483936	532541	1164902	673782	596109	953916	599637	698728	508761	870689	560759	900412	669059	496182	759736	572123	729792	1357000	1.10376e+06	810866	561244	531470
L-beta-aspartyl-L-leucine	HMDB0011166	-	3549397	-	-	5.052	247.129	6.82046	L-beta-aspartyl-L-leucine; L-gamma-glutamyl-L-valine; Aspartyl-Isoleucine; Aspartyl-Leucine; Isoleucyl-Aspartate; Leucyl-Aspartate; Glu-Val	ND	1.15449	0.231304	0.814358	1.43672	1.76424	0.767216	7319654	10200000	10700000	8.06344e+06	10100000	9621810	16000000	4401255	6.63241e+06	7.18499e+06	5726529	8852865	8917220	8868520	5952144	8990022	8770946	11500000	6.14691e+06	10100000	24600000	6.74173e+06	13500000	10900000	7.83161e+06	5474471	4.81991e+06	7900074	3837944	3514974	6.47118e+06	9225028	4269538
2-(2-Thienylmethylene)-1,6-dioxaspiro[4.4]non-3-ene	HMDB0034857	-	12045806	-	-	5.0203	221.063	1.79941	2-(2-Thienylmethylene)-1,6-dioxaspiro[4.4]non-3-ene; Chrycorin; 3-Hydroxy-3-carboxymethyl-adipic acid	ND	0.620507	3.34689e-10	0.688009	0.564496	0.820478	0.745399	3.00567e+06	4.07189e+06	2.6703e+06	3.20638e+06	3076504	5358711	6355176	3.63179e+06	2.18894e+06	2.84818e+06	3.50923e+06	3292528	3746388	3.49525e+06	3289861	3.06196e+06	3308177	3.50201e+06	3.44377e+06	3.59653e+06	3.38278e+06	3.52276e+06	3.83504e+06	5.04873e+06	2.18382e+06	2.11586e+06	3.01586e+06	1.54403e+06	2.58792e+06	2.92546e+06	2.33295e+06	3062295	1.71247e+06
Hydrocortamate	HMDB0014907	-	84088	50851	-	5.0192	476.306	11.0128	Hydrocortamate; Netilmicin	ND	0.741472	0.0806397	0.849856	0.651536	0.766642	0.84372	41100000	4.17425e+06	4473273	5953467	4.10139e+06	3.97208e+06	3.65562e+06	4.00094e+06	5.08035e+06	3.11163e+06	3612454	6362990	3.80452e+06	3.9619e+06	3.47767e+06	9710437	4159531	4.40846e+06	3929763	4063486	3.8282e+06	3.48241e+06	4328898	4.53401e+06	6844643	5642735	4662524	5.48348e+06	7.8657e+06	4.87345e+06	3.71527e+06	4.9135e+06	4.05912e+06
Edetic Acid	HMDB0015109	C00284	6049	42191	-	5.0003	293.098	2.0075	Edetic Acid; (S)-Angelicain; trans-Grandmarin	ND	0.647307	3.74492e-10	0.853284	0.476391	0.558303	0.812817	672000000	699000000	435000000	672000000	656000000	738000000	735000000	618000000	708000000	705000000	637000000	697000000	685000000	521000000	765000000	608000000	713000000	778000000	626000000	536000000	550000000	686000000	638000000	533000000	613000000	803000000	736000000	677000000	762000000	702000000	626000000	689000000	676000000
Dodecanoylcarnitine	HMDB0002250	-	168381	77086	6573	4.9798	344.28	17.1297	Dodecanoylcarnitine	Yes	0.771811	0.0569828	0.737752	0.800072	1.08447	0.940089	3.52037e+06	40200000	23000000	5.24732e+06	25700000	12000000	10400000	5.2664e+06	44100000	18000000	5.19589e+06	12100000	16900000	8315355	11600000	22900000	18500000	6397544	27400000	24800000	36100000	15600000	24600000	7197060	10900000	22700000	341963	21000000	8370987	9185081	18200000	6.81135e+06	10300000
2,2,4,4-Tetramethyl-6-(1-oxobutyl)-1,3,5-cyclohexanetrione	HMDB0033197	-	68361950	-	-	4.9756	251.126	14.8368	2,2,4,4-Tetramethyl-6-(1-oxobutyl)-1,3,5-cyclohexanetrione; 3alpha-Hydroxyoreadone; QH(2)	ND	0.754832	0.0361124	0.711003	0.791201	1.11279	1.01734	1.01157e+06	739045	1.54115e+06	1.73301e+06	1.7269e+06	2.48154e+06	1.89907e+06	1.16755e+06	2.75118e+06	1.82111e+06	1608362	1.84222e+06	1.06243e+06	3.77093e+06	3103913	2946011	5110182	2329876	1.40128e+06	3.12846e+06	3.73164e+06	3.88663e+06	2477950	1.21311e+06	347231	1117715	1424532	2232322	2.56719e+06	679885	1.29456e+06	1401536	406378
5-Hydroxymethyl-4-methyluracil	HMDB0000544	-	8983	-	5529	4.9604	157.061	1.96955	5-Hydroxymethyl-4-methyluracil; 4-Imidazolone-5-propionic acid; Imidazolelactic acid	ND	0.570674	1.41482e-08	0.72821	0.439952	0.604156	0.904846	3039396	2462102	2.73838e+06	5979016	2892836	3.46641e+06	2.82993e+06	2.61003e+06	4.73938e+06	1.98855e+06	4.33837e+06	3.05579e+06	2.50865e+06	4078919	2.23799e+06	2.54393e+06	3.19844e+06	1.88744e+06	3594022	4782545	3.07892e+06	2644006	2.83368e+06	2.00923e+06	2429628	2.03023e+06	1.41056e+06	2.40615e+06	3143866	2481122	2.0204e+06	2.59327e+06	1.49006e+06
Fomepizole	HMDB0015344	C07837	3406	5141	-	4.9569	83.0611	22.6182	Fomepizole	ND	1.32861	0.0326251	0.973474	1.6233	1.66753	1.11035	7.18161e+06	9749528	8953152	7994010	10000000	6005765	5.98971e+06	8887307	6.13826e+06	9908628	6611388	9297560	7256081	8784719	10300000	8933868	10100000	19100000	6.97449e+06	8.30004e+06	7.23158e+06	9530356	19700000	12500000	5398794	9011596	557196	6547859	6956687	4.14178e+06	4.63894e+06	8.11553e+06	6870239
2-Pentylfuran	HMDB0013824	-	19602	-	-	4.9386	139.112	17.0262	2-Pentylfuran; (3Z,6Z)-3,6-Nonadienal; 3,5,5-Trimethyl-2-cyclohexen-1-one; (2E,6E)-2,6-Nonadienal; 2,4-Nonadienal; 4-Acetyl-1-methylcyclohexene; Violet-leaf aldehyde; 5-Isopropylbicyclo[3.1.0]hexan-2-one; (R)-Cryptone; Pulegenone; exo-5,6-Dimethylbicyclo[2.2.1]hept-5-en-2-ol; exo-2-Methyl-3-methylenebicyclo[2.2.1]heptan-2-ol; 3,5,5-Trimethyl-3-cyclohexen-1-one	ND	0.717278	1.00552e-05	0.678361	0.749571	1.10497	1.11911	2.75358e+06	3304533	5.89007e+06	6.31098e+06	2.80891e+06	6634670	3.86144e+06	7292290	2.84751e+06	4823449	4.14568e+06	5.04794e+06	6910968	7282113	5.24409e+06	4.89619e+06	4.36789e+06	3.23773e+06	4.04512e+06	3293704	5.04012e+06	4783348	5.47095e+06	6.3137e+06	4988977	5.16539e+06	2537085	3.001e+06	3228001	3.35648e+06	3.07174e+06	3.18912e+06	2.6207e+06
Selenium Sulfide	HMDB0015106	-	24011	-	-	4.929	112.896	1.72455	Selenium Sulfide	ND	1.10404	0.0222924	1.05135	1.14776	1.09171	1.20063	29200000	32400000	26600000	33200000	38300000	28500000	34600000	27500000	38100000	35800000	34900000	32100000	35000000	30500000	30200000	33100000	34200000	35700000	35000000	33100000	26200000	34000000	33700000	32500000	37700000	38500000	34300000	36300000	33100000	37300000	34500000	39800000	41300000
Sphingosine 1-phosphate	HMDB0000277	C06124	5353956	392583	5272	4.8914	380.256	19.3698	Sphingosine 1-phosphate; N-palmitoyl-phosphoethanolamine; Sphing-4-enine-1-phosphate	ND	1.33263	0.0152874	1.25544	1.39667	1.1125	1.11929	683976	1.11315e+06	1.40184e+06	1.22558e+06	1.52993e+06	998131	858480	820123	1.21934e+06	994826	982497	1.31503e+06	1.19281e+06	1.05168e+06	1261711	1572216	1.70533e+06	1.30406e+06	1.72765e+06	1.58074e+06	1.29652e+06	1.37142e+06	1.4946e+06	1206446	1743277	1830920	28118.5	1.98201e+06	1945246	2049160	1.87945e+06	1.05077e+06	1.22101e+06
Acetylphosphate	HMDB0001494	C00227	186	15350	6278	4.8594	140.996	22.9552	Acetylphosphate; Phosphonoacetate	ND	1.28452	0.0714951	1.02859	1.49689	1.45528	1.32448	8993882	3.99139e+06	10800000	6579929	3.82523e+06	3.56729e+06	8875397	2835476	3869447	8493379	4249758	3.07391e+06	7875417	3955080	10100000	4.33063e+06	4.32204e+06	10900000	3.67924e+06	3.29414e+06	8213747	9495982	11100000	3.49507e+06	10900000	3.75443e+06	973274	4915750	5385684	9056809	10700000	4.32917e+06	4269315
N-Decanoylglycine	HMDB0013267	-	1712391	74430	-	4.8346	230.175	13.6146	N-Decanoylglycine	ND	1.42597	0.172083	0.942154	1.82744	1.93964	1.55121	1.11546e+06	1.95218e+06	1.17284e+06	1.28953e+06	1.05262e+06	1.03623e+06	1206609	1.17854e+06	968851	948018	1.01786e+06	1.10957e+06	1.00022e+06	982200	1.17865e+06	853456	1.08384e+06	1.09737e+06	1.11037e+06	901983	971503	995577	880296	1377783	1.24157e+06	1056483	1.03388e+06	1.19847e+06	1.10762e+06	985667	950464	1.08315e+06	894736
3-Aminopropionaldehyde	HMDB0001106	C05665	75	18090	6007	4.7959	74.0607	14.6235	3-Aminopropionaldehyde; N,N-Dimethylformamide; Aminoacetone	ND	0.998063	0.980854	0.797783	1.16425	1.45936	1.38285	4641134	4.01124e+06	3.85222e+06	3818738	3.60559e+06	3.72397e+06	3.62826e+06	3614187	3.25503e+06	3.98922e+06	2.84608e+06	2.98547e+06	2.89647e+06	2.83804e+06	3.061e+06	3066796	2.98991e+06	3.06573e+06	2.74011e+06	2747298	2.80594e+06	2.69319e+06	2.73406e+06	2.91596e+06	3.51576e+06	3.51597e+06	3.41582e+06	3.01102e+06	3.14565e+06	2.84688e+06	3.07166e+06	3.09408e+06	2.72882e+06
L-beta-aspartyl-L-glutamic acid	HMDB0011164	-	25207301	-	-	4.7877	263.085	1.84997	L-beta-aspartyl-L-glutamic acid; Na-L-Glutamyl-L-aspartic acid; Ng-L-Glutamyl-L-aspartic acid	ND	1.20983	0.128442	0.896554	1.46978	1.63936	1.0524	1.41767e+06	1.7975e+06	1.41655e+06	1.47298e+06	1475267	2.33866e+06	2555185	1.96955e+06	1.32885e+06	1.66021e+06	1.64908e+06	1.39047e+06	1.70959e+06	1794251	1.63431e+06	1.74648e+06	1.31468e+06	1.20596e+06	1.75203e+06	1.85735e+06	2353859	1.38209e+06	1.93764e+06	2.00282e+06	1.38151e+06	1.31374e+06	1.6068e+06	1.55459e+06	1.35819e+06	1.18112e+06	1.60252e+06	1.64833e+06	1.01523e+06
(-)-trans-Carveol	HMDB0003450	C00964	94221	15389	6934	4.7699	153.128	11.4655	(-)-trans-Carveol; Perillyl alcohol; Alpha-Pinene-oxide; p-Menth-3-en-9-al; Isocitral; 3-Methyl-5-propyl-2-cyclohexen-1-one; 2,6-Dimethyl-1,7-octadien-3-one; (E)-3,7-Dimethyl-1,5,7-octatrien-3-ol; 2-(trans-2-Pentenyl)cyclopentanone; p-Mentha-1(6),8-dien-3-ol; cis-2-Thujen-4-ol; (R)-Campholenic aldehyde; (R)-Carvotanacetone; Piperitone; (+)-Fenchone; (1S,4R)-p-Mentha-2,8-dien-1-ol; (1R,4R)-p-Menth…	ND	0.975711	0.948055	0.703138	1.20189	1.70932	0.817812	1.66989e+06	469087	502072	752202	651739	1.5272e+06	2.13055e+06	1.09834e+06	1.37846e+06	476936	5180250	3.24345e+06	712770	464806	427562	3.04859e+06	4.53307e+06	800030	724539	539641	1.6459e+06	1.35758e+06	2.78813e+06	417208	1.11853e+06	2596121	798848	530539	685367	453108	330740	622199	1.03177e+06
3-Butyn-1-al	HMDB0006853	C06145	142966	28180	-	4.7634	69.0342	3.18986	3-Butyn-1-al; Furan	ND	0.542737	8.16903e-13	0.736928	0.381601	0.517827	0.817868	2322567	2339872	3503557	3.87593e+06	2.22208e+06	2.41221e+06	2.37492e+06	2.70704e+06	2807682	3.00944e+06	2712178	2.47346e+06	2.15793e+06	2.43675e+06	2.91686e+06	2.09749e+06	2.76911e+06	2.15545e+06	2.85138e+06	2120358	2576504	1.94493e+06	3.37484e+06	2.23848e+06	3158136	2.94464e+06	2.38295e+06	2.62667e+06	1.89992e+06	1.53461e+06	1.95878e+06	1369516	3165798
L-cis-3-Amino-2-pyrrolidinecarboxylic acid	HMDB0029396	-	21998160	-	-	4.7181	131.082	2.06676	L-cis-3-Amino-2-pyrrolidinecarboxylic acid; D-1-Amino-2-pyrrolidinecarboxylic acid	ND	1.05213	0.13615	1.03217	1.06868	1.03537	0.928336	945162	1.00738e+06	1.02056e+06	1.10982e+06	1.04532e+06	1.27198e+06	1.0808e+06	1.04771e+06	1.0114e+06	1.39726e+06	1.00184e+06	1.25003e+06	1082049	1.09231e+06	1.05819e+06	1.17489e+06	998796	1.02929e+06	1123619	1.1564e+06	1.46784e+06	1.19871e+06	1.40966e+06	1.38652e+06	837908	868128	1.12997e+06	1.03077e+06	1.13921e+06	1.0073e+06	1.16733e+06	1.19861e+06	1418835
12S-HHT	HMDB0012535	C20388	5283141	63977	-	4.7143	281.209	1.62098	12S-HHT; Dihydropanaxacol; Fauronyl acetate; Valeracetate; 3-Methyl-5-propyl-2-furannonanoic acid	ND	1.0432	0.121164	1.03455	1.05039	1.01531	0.99103	969869	922986	890833	987533	1.11725e+06	1.03103e+06	1.11926e+06	1.12045e+06	1.26951e+06	1.15566e+06	1.13422e+06	1.09097e+06	1.01519e+06	936838	1.1242e+06	1.03103e+06	1.08032e+06	997318	1.1624e+06	1.26455e+06	1.17885e+06	1.01715e+06	1.11896e+06	1.17076e+06	871941	923948	1071522	1.1732e+06	1.03572e+06	979874	1.02456e+06	1.27603e+06	1.21578e+06
PC(15:0/20:2(11Z,14Z))	HMDB0007946	C00157	52922326	-	-	4.7037	772.586	19.9081	PC(15:0/20:2(11Z,14Z)); PC(20:2(11Z,14Z)/15:0); PE(14:1(9Z)/24:1(15Z)); PE(16:0/22:2(13Z,16Z)); PE(16:1(9Z)/22:1(13Z)); PE(18:0/20:2(11Z,14Z)); PE(18:1(11Z)/20:1(11Z)); PE(18:1(9Z)/20:1(11Z)); PE(18:2(9Z,12Z)/20:0); PE(20:0/18:2(9Z,12Z)); PE(20:1(11Z)/18:1(11Z)); PE(20:1(11Z)/18:1(9Z)); PE(20:2(11Z,14Z)/18:0); PE(22:1(13Z)/16:1(9Z)); PE(22:2(13Z,16Z)/16:0); PE(24:1(15Z)/14:1(9Z)); PE-NMe2(18:1(9Z…	ND	1.41886	0.144585	1.85491	1.05704	0.569858	0.700816	339484	575517	480661	373065	659854	590340	690982	1.08185e+06	1.11946e+06	997679	859590	928621	801915	920768	896385	1026332	970047	1.03337e+06	1.04011e+06	1.03783e+06	1.1782e+06	1.03245e+06	1.20956e+06	1.29909e+06	1273995	1.12238e+06	232671	797201	709270	677982	654841	559302	508530
LysoPC(18:1(9Z))	HMDB0002815	C04230	16081932	-	184	4.686	522.357	17.0249	LysoPC(18:1(9Z)); LysoPC(18:1(11Z)); 2-oleoyl-sn-glycero-3-phosphocholine	ND	0.670929	0.000137748	0.803168	0.561199	0.698731	0.863088	66400000	46100000	52200000	32300000	23100000	57300000	59300000	39600000	62100000	34000000	41400000	32400000	68200000	39500000	32600000	51500000	51800000	55500000	55500000	49100000	53900000	42000000	64500000	56600000	31000000	38800000	6.46773e+06	30300000	45800000	52600000	38900000	49700000	36600000
Dihydrouracil	HMDB0000076	C00429	649	15901	285	4.6659	115.051	2.46773	Dihydrouracil; N-Methylhydantoin; L-3-Cyanoalanine	ND	0.761074	0.0144848	0.939047	0.613394	0.653209	0.982822	7.797e+06	2565415	2.74804e+06	1.60503e+06	2.54336e+06	2.09551e+06	1641180	1.61316e+06	2209208	1.77563e+06	1.74853e+06	2.60091e+06	1.86483e+06	1.97707e+06	2.10071e+06	2427746	1.95321e+06	2687802	2.45367e+06	1.54841e+06	1717784	2602194	2.37182e+06	1.92223e+06	2.16233e+06	2.2327e+06	2236525	2.72247e+06	2.32193e+06	2.18089e+06	1.97283e+06	1.46731e+06	1.85539e+06
PC(15:0/P-18:0)	HMDB0007962	C00157	53478663	-	-	4.5986	732.588	19.8843	PC(15:0/P-18:0); PE(18:0/P-18:0); PE(20:0/P-16:0); PC(P-18:0/15:0); PE(P-16:0/20:0); PE(dm18:0/18:0)	ND	1.16748	0.847396	2.01876	0.461109	0.228412	0.714111	2.36368e+06	2.38366e+06	2091888	2.02949e+06	1.93024e+06	1.95375e+06	1.6961e+06	4654985	2.00161e+06	1461576	1.39839e+06	1.40874e+06	1.16267e+06	1.23199e+06	1.10787e+06	1.0041e+06	918861	820243	849644	807647	842371	866273	732650	782972	877003	2.47591e+06	41500000	786865	1089352	807180	725474	1.00634e+06	1138051
Valyl-Valine	HMDB0029140	-	409682	73704	-	4.5969	217.155	2.2709	Valyl-Valine	ND	1.37343	0.480404	0.950531	1.72435	1.81409	2.0715	392088	1.52614e+06	1.8412e+06	812734	885772	488126	1.15486e+06	949571	518834	448458	982272	1.07077e+06	648245	1.18229e+06	1.76467e+06	1.42111e+06	1.70799e+06	514171	1.25703e+06	1.87082e+06	1626620	1.04536e+06	1.63526e+06	1.28588e+06	827904	1.91515e+06	617120	608240	383066	869011	1.53392e+06	586412	1.03246e+06
Tetradecanedioic acid	HMDB0000872	C11002	13185	76308	5833	4.5653	257.173	16.1878	Tetradecanedioic acid; Diethyl decanedioate; Diisobutyl adipate; 2-Hydroxypropyl 2-isopropyl-5-methylcyclohexyl carbonate; 1-Hydroxypropan-2-yl 2-isopropyl-5-methylcyclohexyl carbonate	ND	0.597031	0.000569848	0.723441	0.492138	0.680274	0.978988	21600000	7.62728e+06	2.26751e+06	10400000	5590034	1642602	1339122	5.68876e+06	5.84667e+06	4.46015e+06	6.88019e+06	5144557	2.07806e+06	4515030	11300000	8398406	10100000	4.50997e+06	5865376	4514157	5.13302e+06	14600000	4271205	3255186	1.26149e+06	3.60358e+06	5645422	5544970	3.72515e+06	6097688	6084807	2.05822e+06	1739313
L-2-Amino-4-methylenepentanedioic acid	HMDB0029433	C00651	96407	48029	-	4.5434	160.061	2.01803	L-2-Amino-4-methylenepentanedioic acid; L-trans-alpha-Amino-2-carboxycyclopropaneacetic acid	ND	0.643453	1.30569e-10	0.839754	0.480566	0.57227	0.857989	5.60843e+06	6.38921e+06	4.21208e+06	6574913	6000528	6530970	6936322	4.89044e+06	7.20189e+06	6636654	6139318	6.25349e+06	7.22169e+06	4.9027e+06	6717327	5.95778e+06	6.34563e+06	7.4549e+06	5.12691e+06	5552166	5.3776e+06	6462158	6.46091e+06	5458983	5473465	7172876	6503051	6639415	6.54152e+06	6646934	6196171	6472500	6942293
beta-Alanine	HMDB0000056	C00099	239	16958	5119	4.5143	90.0555	1.80959	Beta-Alanine; L-Alanine; Sarcosine; D-Alanine; Ethyl carbamate; (alpha-D-mannosyl)7-beta-D-mannosyl-diacetylchitobiosyl-L-asparagine, isoform A (protein)	ND	0.664956	8.75402e-08	0.852431	0.509391	0.597575	0.866718	42100000	17300000	24600000	22500000	21200000	26000000	24000000	24400000	16100000	23700000	25500000	21700000	17900000	25300000	19500000	17800000	19900000	23600000	13500000	19100000	21200000	20000000	23900000	14900000	14400000	17900000	17500000	17700000	11400000	22000000	20500000	14300000	20100000
4-Aminobiphenyl	HMDB0013195	C10998	7102	1784	-	4.5037	170.097	17.1956	4-Aminobiphenyl; Diphenylamine	ND	1.19151	0.101858	1.24984	1.14312	0.914613	1.26872	2.8153e+06	4.23272e+06	3.8974e+06	4295462	4416173	2.44587e+06	4.5516e+06	3.34282e+06	6.77118e+06	3.3449e+06	3973281	1643356	3.27299e+06	3592633	3595305	3.18683e+06	3.81012e+06	2.65142e+06	3.79737e+06	2.46177e+06	2.08449e+06	1.57197e+06	2.11595e+06	2.6078e+06	5022971	6.77295e+06	103428	4808743	6.71775e+06	6152274	5744004	4972672	4.66012e+06
Questiomycin A	HMDB0030483	C02161	72725	17293	-	4.5018	213.064	2.06325	Questiomycin A	ND	1.1942	0.38768	1.09161	1.27932	1.17196	1.16111	3.32383e+06	1.17811e+06	1.05399e+06	717187	444584	852173	571660	1.87091e+06	1.91976e+06	863711	499246	785024	311969	1.46781e+06	919700	1.19994e+06	769289	372279	4753774	1.13568e+06	309393	780064	567747	504818	151942	357931	338258	1.47424e+06	515867	528553	959106	2928874	314886
Pentachlorophenol	HMDB0041974	C02575	992	17642	-	4.4727	264.853	1.65489	Pentachlorophenol	ND	0.893524	0.0275555	1.03001	0.780274	0.757543	0.758105	6164462	6.01839e+06	7589728	7186151	5827614	5.58362e+06	7168516	6800830	7428159	6333986	5778684	5.18606e+06	6702381	6837708	5.57672e+06	7255121	6.74626e+06	5.9676e+06	6.16513e+06	6.45861e+06	5397624	5.71292e+06	7445321	5945602	8.18619e+06	7284577	6452975	7.00422e+06	6.13565e+06	6807254	5713642	6.06656e+06	7.56106e+06
Annoglabasin F	HMDB0035508	-	85267262	-	-	4.4724	379.249	12.0541	Annoglabasin F	ND	1.03021	0.80658	1.04775	1.01565	0.969371	1.11065	2.17307e+06	1.71404e+06	2.06041e+06	2.35793e+06	1.59914e+06	1.70216e+06	1.59926e+06	1660827	2.01582e+06	1.38014e+06	1.59992e+06	1.85367e+06	1.45165e+06	1.61996e+06	1.53513e+06	1.50194e+06	1.67036e+06	1.82448e+06	1.76205e+06	1.78232e+06	1.40756e+06	1.53958e+06	1.66401e+06	1.7524e+06	2.09401e+06	2.53805e+06	1.67883e+06	1.81332e+06	4.30847e+06	1.66292e+06	1.5847e+06	1.82437e+06	1.61253e+06
Deoxycholic acid glycine conjugate	HMDB0000631	C05464	3035026	27471	5604	4.4315	448.303	16.3454	Deoxycholic acid glycine conjugate; Chenodeoxycholic acid glycine conjugate; Glycoursodeoxycholic acid; Chenodeoxyglycocholic acid	ND	0.949158	0.881057	0.803519	1.07001	1.33165	0.856481	129000000	6119203	13000000	26500000	4.47864e+06	8937888	30400000	76300000	5613992	76900000	34400000	14500000	6920914	26000000	30100000	7928902	36400000	34800000	2.97073e+06	12500000	12900000	9475661	15900000	70000000	2.97023e+06	3.54231e+06	20900000	62600000	6.35744e+06	6690207	10600000	9135218	15200000
5-(2-Methylpropyl)tetrahydro-2-oxo-3-furancarboxylic acid	HMDB0030988	-	131751114	-	-	4.4171	185.079	11.2583	5-(2-Methylpropyl)tetrahydro-2-oxo-3-furancarboxylic acid; 5-Butyltetrahydro-2-oxo-3-furancarboxylic acid	ND	1.33375	0.344201	0.86406	1.7235	1.99465	2.55067	1.32262e+06	1.34662e+06	1.36348e+06	1268738	1.38908e+06	1.63909e+06	1.32139e+06	1.44862e+06	1399184	1.18256e+06	1.22688e+06	1.30121e+06	1.62856e+06	1.20735e+06	1.1999e+06	1.31024e+06	1.12311e+06	1.24869e+06	1.25446e+06	1.20854e+06	1.09796e+06	1.13507e+06	3215649	1.10414e+06	1.10167e+06	1.16871e+06	1.29925e+06	1.10144e+06	1.25042e+06	1134850	1.10997e+06	1.10368e+06	1.11564e+06
Stachydrine	HMDB0004827	C10172	7016563	35280	7089	4.4054	144.102	2.38056	Proline betaine; L-2-Amino-3-methylenehexanoic acid; 3beta,6beta-Dihydroxynortropane	ND	0.968458	0.897751	1.18779	0.786459	0.662118	1.108	194000000	444000000	177000000	411000000	937000000	143000000	63700000	271000000	192000000	82400000	342000000	327000000	11800000	130000000	114000000	870000000	113000000	18500000	201000000	233000000	84300000	410000000	70900000	22200000	202000000	432000000	613000000	132000000	123000000	19200000	264000000	58500000	232000000
LysoPC(22:5(4Z,7Z,10Z,13Z,16Z))	HMDB0010402	C04230	53480473	74348	-	4.377	570.356	18.3149	LysoPC(22:5(4Z,7Z,10Z,13Z,16Z)); LysoPC(22:5(7Z,10Z,13Z,16Z,19Z)); Janthitrem C	ND	0.696186	0.00158363	0.753754	0.648417	0.86025	1.05517	2.58933e+06	1.08494e+06	1.76138e+06	2.73153e+06	2.4641e+06	2455223	2.94781e+06	1.42427e+06	2.0998e+06	1.47895e+06	4.47969e+06	1.87752e+06	1.45494e+06	2.78002e+06	2612607	2642183	2233852	2.3508e+06	2.49103e+06	2.23273e+06	3235740	1.94536e+06	2.06142e+06	2.00631e+06	334631	1.57159e+06	561315	3.09022e+06	1.6417e+06	1.74417e+06	1.4395e+06	2.1909e+06	2.59332e+06
Asymmetric dimethylarginine	HMDB0001539	C03626	123831	17929	6309	4.3625	203.15	2.02573	Asymmetric dimethylarginine; Symmetric dimethylarginine	ND	0.622331	8.37447e-13	0.745103	0.520457	0.698504	0.626073	39600000	30400000	35100000	28600000	28100000	29700000	23900000	26300000	25200000	24900000	24700000	24800000	23200000	30300000	23800000	25400000	26800000	25800000	27100000	26000000	31200000	24000000	24600000	24700000	22100000	23800000	20000000	27800000	28000000	19900000	25200000	21800000	25300000
Methyl (9Z)-10'-oxo-6,10'-diapo-6-carotenoate	HMDB0031976	-	131751234	-	-	4.3525	311.166	18.2473	Methyl (9Z)-10'-oxo-6,10'-diapo-6-carotenoate; N-Undecylbenzenesulfonic acid; 5-Methoxy-7-(4-hydroxyphenyl)-1-phenyl-3-heptanone; 4'-Hydroxy-5,5'-diisopropyl-2,2'-dimethyl-3,4-biphenylquinone; 2-hydroxyethinylestradiol	ND	0.909714	0.568	0.933336	0.890112	0.953689	0.553087	39300000	25900000	9315312	21500000	40100000	10500000	12100000	19400000	60800000	18300000	19200000	13700000	26800000	12500000	11800000	11700000	13000000	14800000	12700000	13900000	18800000	11900000	12600000	10600000	19600000	15500000	27800000	36600000	16800000	11600000	16100000	15100000	16600000
Oleic acid	HMDB0000207	C00712	445639	16196	190	4.3323	283.263	13.8889	Oleic acid; Elaidic acid; Vaccenic acid; (Z)-13-Octadecenoic acid; Ethyl 9-hexadecenoate; 13Z-octadecenoic acid; 7Z-octadecenoic acid; Octadec-9-enoic Acid	ND	0.625352	0.0382119	0.508374	0.722419	1.42104	0.761968	3.01629e+06	2.75577e+06	2754944	2.64784e+06	2.32125e+06	2.70979e+06	2.65763e+06	3606091	39300000	3.10492e+06	2798393	4721677	2804185	2.75108e+06	2.64761e+06	4886883	3.82236e+06	3.19029e+06	3.57297e+06	3570927	7.3968e+06	5721630	2.91946e+06	2.63132e+06	2.6409e+06	3.45558e+06	1998811	4.67863e+06	4.34128e+06	2.27692e+06	2.33409e+06	2541181	2.39171e+06
3-Mercapto-2-methyl-1-butanol	HMDB0032373	-	22327742	-	-	4.3196	121.07	1.85184	3-Mercapto-2-methyl-1-butanol; 3-Mercapto-3-methyl-1-butanol; xi-2-Mercapto-3-methyl-1-butanol; 4-(Methylthio)-2-butanol; 4-(Methylthio)-1-butanol	ND	9.46012	0.1218	3.28158	14.587	4.44512	2.53458	889743	526531	421238	347206	534275	678154	391883	557895	436273	524160	541349	469930	609071	652995	767458	396273	603364	472149	515184	705783	545302	191822	713914	400151	589306	330978	396145	485905	357447	669055	439632	26300000	418077
Pregnenolone sulfate	HMDB0000774	-	20845972	-	5740	4.2762	395.186	15.4543	Pregnenolone sulfate; (3'x,5'a,9'x,10'b)-O-(3-Hydroxy-6-oxo-7-drimen-11-yl)umbelliferone; (S)-(E)-2'-(3,6-Dimethyl-2-heptenyl)-3',4',7-trihydroxyflavanone; (S)-(E)-8-(3,6-Dimethyl-2-heptenyl)-4',5,7-trihydroxyflavanone; 3beta-Hydroxypregn-5-en-20-one sulfate	ND	0.774729	0.253214	0.95401	0.625964	0.65614	1.41786	1.02064e+06	2807658	3472530	5.38373e+06	640206	2.00751e+06	615248	4440477	5295328	13600000	2.03456e+06	1171971	1.9478e+06	849680	1.45852e+06	2.23707e+06	2.5711e+06	1.88677e+06	944734	910828	1.61828e+06	3.41354e+06	2124508	4977632	1.64043e+06	4.11798e+06	3.05947e+06	13900000	2447813	1.44122e+06	3.88259e+06	784834	2.2218e+06
LysoPC(20:3(5Z,8Z,11Z))	HMDB0010393	C04230	53480467	74343	-	4.2642	546.356	16.04	LysoPC(20:3(5Z,8Z,11Z)); LysoPC(20:3(8Z,11Z,14Z))	ND	0.6664	0.000198645	0.814204	0.543755	0.667837	0.932607	5844309	8622969	4580101	3.74259e+06	5.62738e+06	5357253	5164391	6.88053e+06	3.91765e+06	7.22527e+06	4532527	8459838	6.00145e+06	3974732	8.2456e+06	6442400	4.89696e+06	6975715	3.18089e+06	6.92664e+06	6378240	11600000	5.83312e+06	8644993	5.13161e+06	1.12572e+06	193743	5252664	8452481	5.14905e+06	8663532	3539030	4.98703e+06
2-Oleoylglycerophosphocholine	HMDB0061701	-	24779494	76071	-	4.2421	523.36	16.9984	2-Oleoylglycerophosphocholine	ND	0.671349	0.000137673	0.805026	0.560426	0.696159	0.859525	18900000	13500000	14500000	9224715	6.56253e+06	16400000	16500000	11700000	18400000	10100000	12200000	9387641	19500000	11300000	9685110	14700000	15400000	15900000	16300000	14000000	15700000	12100000	18800000	16900000	9047680	11000000	746919	8951493	13500000	15200000	11600000	14300000	10500000
Mebendazole	HMDB0014781	-	4030	6704	-	4.184	296.106	2.01866	Mebendazole; Citalopram aldehyde	ND	0.670857	1.79536e-09	0.868483	0.50687	0.583628	0.883501	1.15896e+06	1.43893e+06	1.05595e+06	1.42968e+06	1.3098e+06	1.39294e+06	1.63517e+06	1.11054e+06	1.51036e+06	1.53567e+06	1.60507e+06	1.54948e+06	1.33517e+06	1.2908e+06	1.38681e+06	1285361	1.60086e+06	1.43515e+06	1.27948e+06	1.16111e+06	1109755	1.36612e+06	1.28932e+06	1.15103e+06	1.60767e+06	1.34138e+06	1407286	1.4557e+06	1.38244e+06	1440787	1.1358e+06	1.37393e+06	1.52609e+06
Indoleacetic acid	HMDB0000197	C00954	802	16411	5211	4.144	176.071	12.3328	Indoleacetic acid; 5-Hydroxyindoleacetaldehyde; Hydroxymethyl indol-3-yl ketone; 1-Methoxy-1H-indole-3-carboxaldehyde	ND	0.773746	0.0712228	0.862352	0.700222	0.811991	0.586662	5740177	6.739e+06	6937931	9012877	6.06339e+06	10800000	5.36298e+06	6.24038e+06	5113154	9038673	8961861	5.21713e+06	5.60746e+06	16100000	19900000	9881609	17500000	36900000	17300000	8989532	17500000	14200000	4584992	7.38116e+06	8634578	11100000	7583829	7.22265e+06	4.92621e+06	5.47584e+06	3.19433e+06	6454725	6248518
(2E,11Z)-5-[5-(Methylthio)-4-penten-2-ynyl]-2-furanacrolein	HMDB0031070	-	131751128	-	-	4.1429	233.06	2.90838	(2E,11Z)-5-[5-(Methylthio)-4-penten-2-ynyl]-2-furanacrolein; 3-Chloro-1-(4-hydroxy-3-methoxyphenyl)-1,2-propanediol	ND	1.17565	0.506735	0.943128	1.36859	1.45112	0.784395	635497	790951	644353	714722	1680815	566736	860845	646354	8458923	518797	545146	500608	569414	359919	590082	2069614	732170	475499	2.16983e+06	721721	996335	836238	647854	837756	860450	1.4247e+06	608739	1.86375e+06	6959978	2.71195e+06	2.12179e+06	2.29137e+06	590305
Succinylacetone	HMDB0000635	-	5312	87897	5608	4.1361	159.063	1.9743	Succinylacetone; Isopropylmaleate; xi-2,3-Dihydro-3,5-dihydroxy-6-methyl-4H-pyran-4-one; Ethyl 5-oxotetrahydro-2-furancarboxylate	ND	0.869464	0.518158	0.691482	1.01715	1.47097	1.21615	3604800	1.52085e+06	1.91698e+06	1.35069e+06	1.57394e+06	1.54412e+06	941864	4501215	1.40656e+06	2.11368e+06	1.20342e+06	1.55891e+06	2.21198e+06	1463452	1.56122e+06	1.52536e+06	1.43601e+06	1.0044e+06	1.65184e+06	1.73569e+06	23900000	1.059e+06	1.46546e+06	2.06929e+06	1.91573e+06	1.57898e+06	1.28986e+06	1.62737e+06	1.59625e+06	1.43271e+06	1.25975e+06	1.42427e+06	1.34668e+06
Magnesium Sulfate	HMDB0014791	-	24083	32599	-	4.1325	118.928	1.73058	Magnesium Sulfate; Dichlorodifluoromethane	ND	1.14948	0.0548536	0.934128	1.32817	1.42183	1.24611	3.8354e+06	3.16751e+06	3.89973e+06	3.82296e+06	3.32726e+06	3.27984e+06	3.37675e+06	3.61749e+06	4.31532e+06	4.2601e+06	3853762	3.71201e+06	3.4224e+06	3.41356e+06	3.51705e+06	3.24176e+06	3.0373e+06	3.30919e+06	3451282	3397316	3.16105e+06	3.63024e+06	4245840	3.33649e+06	1.93011e+06	4.38449e+06	3.57603e+06	3.96365e+06	3.51531e+06	2.79509e+06	3.96312e+06	3355484	3.06711e+06
1,2-Dichloroethane	HMDB0029571	C06752	11	27789	-	4.0845	98.9759	1.50888	1,2-Dichloroethane	ND	1.02727	0.42163	1.00439	1.04625	1.04168	0.987765	2.66512e+06	2.70539e+06	2.26047e+06	2.12533e+06	2.08687e+06	2935773	2.74251e+06	2.35685e+06	2.14581e+06	2839728	2.98905e+06	2976904	2215618	2.45515e+06	2.39369e+06	1.96308e+06	2.33792e+06	3.40299e+06	2.23686e+06	2.84379e+06	1.97483e+06	2.42429e+06	2.21193e+06	3.01423e+06	2.12628e+06	2195784	2494072	1.72486e+06	2362822	2.69881e+06	1.87057e+06	2.60875e+06	2437174
Crustecdysone	HMDB0030180	C02633	271605	16587	-	4.049	481.313	19.0853	Crustecdysone	ND	0.690708	0.00250046	0.849831	0.558669	0.657388	1.01208	1.25326e+06	607946	1279568	1.1845e+06	1.29148e+06	1.40287e+06	851592	2127651	1.13623e+06	1.47884e+06	1.48134e+06	1.01483e+06	1.25024e+06	784130	2.37886e+06	1.17508e+06	1.15981e+06	1.92969e+06	1.24478e+06	1.63049e+06	1.64342e+06	1.20269e+06	1.38207e+06	1.03768e+06	1.00274e+06	759638	64133.3	1213071	1065651	1.07195e+06	1295554	1.34171e+06	660372
2-Isopropyl-3,5-dimethoxy-6-methylpyrazine	HMDB0029741	-	44327835	255531	-	4.0459	197.129	10.3456	2-Isopropyl-3,5-dimethoxy-6-methylpyrazine; L-alpha-Amino-1H-pyrrole-1-hexanoic acid	ND	0.691469	0.00726998	0.845748	0.56345	0.666215	0.8373	4.51683e+06	7.85602e+06	9727696	8313596	6.82572e+06	3.36804e+06	5960514	7.66066e+06	3.34889e+06	5.88712e+06	5276899	20100000	5.4605e+06	6406640	6901162	6.46533e+06	12600000	11200000	8.31469e+06	6.36934e+06	19400000	7.9572e+06	4.11482e+06	7722427	2.4937e+06	4.63913e+06	2.84742e+06	3.47215e+06	5.68644e+06	5347648	2.65543e+06	3.1727e+06	3.60405e+06
(S)C(S)S-S-Methylcysteine sulfoxide	HMDB0029432	-	82142	-	-	4.0114	152.036	1.50989	(S)C(S)S-S-Methylcysteine sulfoxide	ND	0.568979	7.11305e-15	0.720835	0.442971	0.614525	0.75494	3.19868e+06	4.50603e+06	4509292	3720445	3.76436e+06	3348670	3314444	4102344	3.38345e+06	3.2882e+06	3241178	3.84035e+06	3.30883e+06	3.68855e+06	3.72017e+06	3946506	4630081	3874819	3.81739e+06	2.93636e+06	4679002	4548008	4.36276e+06	3.53992e+06	2.70869e+06	3.25807e+06	3.00637e+06	3.70359e+06	2600225	2.81716e+06	3.13203e+06	3.76338e+06	3.84053e+06
Homoarecoline	HMDB0038321	-	34167	-	-	3.9896	170.118	11.3233	Homoarecoline	ND	0.839649	0.208015	1.00289	0.704194	0.702165	1.18816	1.64709e+06	1.41206e+06	1.3503e+06	1.63163e+06	1.3966e+06	1.19729e+06	1.09297e+06	1.09895e+06	1.28209e+06	1.12239e+06	1.16177e+06	1.51416e+06	1.39372e+06	1172692	1.32571e+06	1.15643e+06	1.27375e+06	1.25971e+06	1.16075e+06	1.17148e+06	1.16113e+06	1.16852e+06	1.1472e+06	1.329e+06	4.01075e+06	1.5274e+06	1.4474e+06	2195583	1.57733e+06	1.45514e+06	1.15316e+06	1.53043e+06	1.19777e+06
1,3-Dimethyluracil	HMDB0002144	-	70122	74763	-	3.9702	141.066	2.13886	1,3-Dimethyluracil; Imidazolepropionic acid; Methylimidazoleacetic acid; Pi-Methylimidazoleacetic acid	ND	1.18413	0.350902	0.937759	1.38857	1.48073	1.25531	1.59359e+06	3695445	1771105	7380399	1.25656e+06	1.29597e+06	1.43305e+06	1.11968e+06	995857	4385272	1.42997e+06	1.66264e+06	1.28589e+06	4.87411e+06	3.37605e+06	2.54562e+06	1.31714e+06	1.09034e+06	4228243	1.53316e+06	1.44156e+06	5.38313e+06	2.13262e+06	1.46345e+06	3029806	1650893	1.34292e+06	1.76488e+06	2.42006e+06	1.63511e+06	1.36452e+06	2245728	1.53703e+06
Dopamine	HMDB0000073	C03758	681	18243	64	3.9647	154.084	3.02433	Dopamine; p-Octopamine; Vanillylamine	ND	1.28543	0.0390743	1.04018	1.48894	1.43142	1.83548	10300000	10300000	10900000	8908312	9752220	10200000	10800000	11400000	10900000	10200000	9140853	7815516	9103818	10700000	7640943	10100000	8631411	8408797	7580794	8879756	10900000	7.86324e+06	11200000	11500000	9391026	8826078	8912324	11300000	8684064	7736683	9050741	10100000	6730402
L-Methionine	HMDB0000696	C00073	6137	16643	5664	3.9629	150.058	2.42741	L-Methionine	Yes	0.6754	1.72299e-06	0.797466	0.574111	0.719919	0.683717	654000000	367000000	321000000	310000000	308000000	451000000	440000000	404000000	370000000	363000000	350000000	242000000	407000000	495000000	292000000	272000000	334000000	310000000	270000000	329000000	472000000	253000000	433000000	320000000	300000000	223000000	219000000	314000000	182000000	205000000	321000000	254000000	213000000
1-Cyano-2-hydroxy-3-butene	HMDB0031339	-	91586	1178473	-	3.9567	98.0606	20.7938	1-Cyano-2-hydroxy-3-butene; 2,4-Dimethyloxazole; 2,5-Dimethyloxazole; 4,5-Dimethyloxazole	ND	1.21691	0.00289434	1.05059	1.35493	1.28969	1.07172	1.03765e+06	1.03222e+06	1.00306e+06	1.0745e+06	960704	951405	1.04113e+06	1.02552e+06	1.07487e+06	1.02846e+06	1.07024e+06	1.01468e+06	1.05673e+06	1.06257e+06	1048527	1.05964e+06	1.00541e+06	984800	1.0099e+06	1.0107e+06	1.04827e+06	1.04624e+06	999988	1080293	1.04875e+06	1.08269e+06	217216	1.05976e+06	1.02867e+06	1.06408e+06	1.00821e+06	1.0035e+06	985811
Hexanoylcarnitine	HMDB0000705	-	6426853	70749	5673	3.9341	260.186	11.6277	Hexanoylcarnitine	Yes	1.18065	0.260911	0.960744	1.36313	1.41883	0.783403	3.51486e+06	19700000	17900000	6940729	22300000	14300000	16000000	4352004	26200000	10200000	6013739	13100000	20700000	8518585	11600000	26600000	10800000	6.94384e+06	18000000	26700000	23500000	10300000	21800000	6.33179e+06	11900000	24000000	7.55291e+06	16200000	16000000	8758307	17700000	15200000	9126059
2-Aminoacrylic acid	HMDB0003609	C02218	123991	17123	-	3.9297	88.0399	12.5997	2-Aminoacrylic acid; 3-Isoxazolidinone	ND	0.627105	5.33928e-13	0.733642	0.538702	0.734285	0.926336	1.51186e+06	1431252	1.49413e+06	1.48599e+06	1.54681e+06	1.38734e+06	1.47862e+06	1.51341e+06	1.25187e+06	2.88647e+06	1.44793e+06	1.45799e+06	1.58071e+06	1.41238e+06	1.54901e+06	1.35576e+06	1.43452e+06	1.28792e+06	1.2606e+06	1.41068e+06	1.07003e+06	1.42616e+06	1.43938e+06	1.45315e+06	1.59339e+06	1.40058e+06	1.41691e+06	1.34817e+06	1.27288e+06	1.32116e+06	1.41054e+06	1.21849e+06	1.37747e+06
4-Amino-1-piperidinecarboxylic acid	HMDB0060385	C16837	445262	-	-	3.9254	145.099	2.33721	4-Amino-1-piperidinecarboxylic acid	ND	0.954604	0.835851	1.16819	0.777375	0.665453	1.12238	792479	1.67698e+06	786698	1.61242e+06	3.96901e+06	562136	609974	1.05641e+06	767732	351410	1.17882e+06	1214413	687719	447060	473975	3.63768e+06	419514	609874	738758	848228	348427	1.52863e+06	740355	582638	835192	1.61871e+06	2.63563e+06	501272	547716	319883	1.11206e+06	445966	735519
D-Xylose	HMDB0000098	C00181	135191	53455	314	3.8937	151.062	2.42822	D-Xylose; D-Ribose; 2-Deoxyribonic acid; D-Ribulose; L-Arabinose; L-Threo-2-pentulose; D-Xylulose; 7-Methylhypoxanthine; L-Ribulose; Beta-D-ribopyranose; Arabinofuranose; 1-Methylhypoxanthine; Diisopropyl disulfide; D-Apiose; D-Arabinose; Methyl pentyl disulfide; Dipropyl disulfide; 1,6-Hexanedithiol; Butyl ethyl disulfide; Methyl isopentyl disulfide; xi-1-(Propylthio)-1-propanethiol; 2-Deoxypent…	ND	0.675883	3.35277e-06	0.798309	0.574296	0.719391	0.665486	35800000	18900000	17800000	15400000	16800000	23800000	23000000	21700000	20400000	20900000	18300000	12800000	21800000	26000000	15300000	15300000	17900000	17000000	15300000	16200000	25100000	12400000	22700000	17200000	15400000	12100000	11600000	17400000	10100000	10700000	16900000	13000000	10900000
Gly-Met	HMDB0028847	-	96757	-	-	3.8778	205.067	11.8478	Glycyl-Methionine; Methionyl-Glycine	ND	0.967176	0.808135	0.84732	1.06663	1.25883	1.68769	2.17943e+06	1.63089e+06	1548212	2166873	1265477	1220001	1.94693e+06	1.5209e+06	2.11076e+06	1.56911e+06	1.15572e+06	1323231	1499535	1.85125e+06	1.56974e+06	1331573	1.60667e+06	1.23214e+06	1.11334e+06	2.79533e+06	2.03547e+06	1.73978e+06	2.68526e+06	1.70835e+06	376905	1.22152e+06	1.37317e+06	1.4953e+06	996646	870185	1.16838e+06	737331	734490
L-Histidinal	HMDB0012234	C01929	152657	27676	-	3.7768	140.082	22.4923	Histidinal	ND	0.86171	0.11554	0.806709	0.90735	1.12476	1.0625	16400000	17000000	12800000	11500000	10100000	9292996	12100000	20500000	13200000	10200000	15500000	11900000	28500000	13900000	10500000	9257036	14300000	23800000	10200000	16000000	16600000	23200000	18700000	18600000	13000000	18000000	430452	9384546	13500000	7824649	15300000	10900000	8565295
Bentoquatam	HMDB0014657	-	517273	-	-	3.7747	186.981	22.9111	Bentoquatam	ND	1.27312	0.0919977	1.02416	1.4797	1.4448	1.30771	19200000	8.04702e+06	20800000	13100000	6480751	6.72919e+06	18400000	6847226	7.67143e+06	19100000	7625309	6149472	15000000	7032495	18400000	8562976	8404909	21200000	7.02855e+06	7.02546e+06	15100000	20900000	21700000	8500566	23200000	7.94901e+06	79415.7	10100000	10700000	18800000	18800000	7357854	8733564
Methoxybrassinin	HMDB0033351	C08506	3037463	6841	-	3.7314	267.059	2.39097	Methoxybrassinin; 4-Methoxybrassinin	ND	0.877744	0.188852	0.749077	0.98451	1.3143	1.61049	14800000	11300000	16900000	14000000	12300000	9933423	10500000	10000000	9065514	10700000	10000000	10900000	9536371	14500000	9473009	11900000	9784618	11600000	10800000	14200000	17200000	10100000	15000000	11600000	10300000	10000000	10100000	9325146	11100000	7.67388e+06	10000000	8.27153e+06	8408643
3,4,5-Trimethoxycinnamic acid	HMDB0002511	-	735755	-	6705	3.7186	239.089	11.6904	3,4,5-Trimethoxycinnamic acid; Trans-2, 3, 4-Trimethoxycinnamate; 1-(2,4,5-Trimethoxyphenyl)-1,2-propanedione	ND	0.692	0.051304	0.720661	0.668217	0.927229	0.862457	8569529	37200000	6030434	21600000	34700000	12500000	11100000	19900000	37900000	9757823	10900000	10500000	26600000	103000000	24800000	145000000	28300000	27200000	85100000	30800000	42700000	28800000	30400000	13100000	9876484	7.24126e+06	23400000	26700000	9973254	48700000	33700000	44800000	4320570
Polyethylene, oxidized	HMDB0032472	-	24847855	-	-	3.6614	245.139	11.9311	Polyethylene, oxidized	ND	0.851086	0.000160903	0.98347	0.741235	0.753694	0.735653	1.84822e+06	1.73981e+06	1.6518e+06	1.74203e+06	1.69941e+06	1.78802e+06	1.73627e+06	1641244	1.83293e+06	1.69553e+06	1794149	1727747	1.72564e+06	1.77825e+06	1.60958e+06	1.95622e+06	1.67319e+06	2.1635e+06	1.55984e+06	1.7386e+06	1.72385e+06	1.71932e+06	1.60351e+06	1740132	1.56736e+06	1672333	1.75849e+06	1.83173e+06	1.69793e+06	1590896	1.65768e+06	1684799	1.82505e+06
LysoPC(20:4(5Z,8Z,11Z,14Z))	HMDB0010395	C04230	24779476	-	-	3.6216	544.341	16.5135	LysoPC(20:4(5Z,8Z,11Z,14Z)); LysoPC(20:4(8Z,11Z,14Z,17Z))	ND	0.774548	0.0279309	0.765878	0.781742	1.02071	1.04964	45000000	23500000	17000000	33100000	33300000	29000000	46000000	38000000	34200000	29300000	77600000	33600000	27300000	41600000	39800000	30900000	36800000	21200000	34700000	27700000	36800000	41300000	35800000	28800000	3.3675e+06	30000000	7397727	52500000	25800000	33900000	29700000	26800000	24700000
Dimethylallylpyrophosphate	HMDB0001120	C00235	647	16057	6016	3.6176	247.013	1.50813	Dimethylallylpyrophosphate; Isopentenyl pyrophosphate	ND	1.13719	0.0215382	0.981497	1.26638	1.29025	1.22319	8.38707e+06	8709906	6.46994e+06	8699524	6839317	9592503	8945943	8706312	6860994	7.66057e+06	9966694	10500000	9025826	6.90324e+06	11200000	9007348	8.11234e+06	10000000	9473124	8546649	6.92196e+06	7.42319e+06	6982656	9199045	6.97788e+06	5938116	8.27822e+06	5118813	7.07976e+06	8051919	6.47559e+06	7547573	8884776
N-Undecanoylglycine	HMDB0013286	-	454092	74438	-	3.6065	242.174	14.6928	N-Undecanoylglycine	ND	1.11069	0.362568	0.964097	1.23233	1.27822	1.42254	4750525	5.14228e+06	5.24068e+06	7.75029e+06	3.53566e+06	3.292e+06	7636783	5736451	3.2288e+06	3.04372e+06	4.27938e+06	6.21316e+06	4565587	2436877	6198539	2.76102e+06	3970421	3217888	3.29496e+06	3.42621e+06	4.53332e+06	3.52112e+06	3.45201e+06	3.33305e+06	3.89172e+06	4.25785e+06	4.52104e+06	5099292	4692693	4.01195e+06	3.98541e+06	3.77592e+06	4268315
2,4-Dibromophenol	HMDB0032079	C14521	12005	34238	-	3.6059	250.868	1.73072	2,4-Dibromophenol; 2,6-Dibromophenol	ND	1.17195	0.0141499	0.977803	1.33306	1.36332	1.23404	4310506	4.15583e+06	4.15548e+06	4385149	5.19196e+06	3.96547e+06	4873494	3364075	4.2337e+06	4633410	5.11371e+06	4443571	4.39273e+06	4.02538e+06	4144958	4526254	3.68289e+06	3.87297e+06	4610787	4.00387e+06	3.62814e+06	4.46469e+06	4.3075e+06	4782675	4.3507e+06	4497193	4327323	4.00494e+06	3668270	4564794	3.67855e+06	3.90125e+06	4837499
Albafuran A	HMDB0030071	C08732	5281297	2543	-	3.4958	379.194	9.83058	Albafuran A; Albafuran B	ND	0.951016	0.915822	0.564595	1.27166	2.25235	1.79371	280029	343200	685967	3.80242e+06	13000000	310858	243764	1.05797e+06	277413	662849	201071	204999	294497	1.55156e+06	1.04832e+06	221738	297606	1.07302e+06	704612	264131	315521	1.05124e+06	202190	404862	955165	259458	193646	528934	1143008	802989	1.67897e+06	223179	1.14725e+06
N-Acetylglutamine	HMDB0006029	-	182230	21553	-	3.475	189.087	2.05953	N-Acetylglutamine; L-glycyl-L-hydroxyproline; Glycyl-Hydroxyproline	ND	0.920651	0.0109151	0.973736	0.876601	0.900245	0.845341	6.87594e+06	7221539	6.18668e+06	7.03372e+06	6966391	7762210	8088517	6549395	7870207	7.38393e+06	7877681	7741185	8.35946e+06	7361876	8641627	7.54647e+06	8.01888e+06	8777704	7.30137e+06	7612370	7.16052e+06	7.5847e+06	7914111	6.92622e+06	5897404	7.37019e+06	7.12913e+06	7.10296e+06	7.50297e+06	6973927	7.00363e+06	7.86107e+06	8408537
Hexadecanedioic acid	HMDB0000672	C19615	10459	73722	5642	3.4256	285.204	17.6272	Hexadecanedioic acid; 16-Hydroxy-10-oxohexadecanoic acid; 2,2,4-Trimethyl-1,3-pentadienol diisobutyrate	ND	1.22181	0.311203	1.01985	1.38939	1.36234	1.36636	4286455	1.11457e+06	2.12659e+06	1.14229e+06	1255775	1.34039e+06	1.26318e+06	1.68478e+06	3.78177e+06	2.30351e+06	1.64136e+06	1.38618e+06	1.36403e+06	3.83704e+06	1983222	1870045	5.34289e+06	918668	2224716	1.14238e+06	2730802	2485779	4.12009e+06	3.35232e+06	1.01798e+06	2.42882e+06	1.72219e+06	3.30032e+06	5.03762e+06	3.19259e+06	2.69226e+06	820411	1040904
Hexanoylglycine	HMDB0000701	-	99463	64390	5669	3.4246	174.113	2.3056	Hexanoylglycine; Isovalerylalanine; Isovalerylsarcosine; N-Acetylleucine; N-Acetylisoleucine	ND	0.958411	0.896393	0.799477	1.09029	1.36376	1.80883	571602	443814	178860	698776	1.57709e+06	407245	522349	1.39074e+06	350249	307436	318103	1.38681e+06	594938	3.55538e+06	744609	3.39388e+06	951211	252451	1.96027e+06	868264	802467	442477	9718274	2.92381e+06	868226	1.44873e+06	413461	216121	785387	487966	3.81523e+06	3735049	234191
Arecoline	HMDB0030353	C10129	2230	2814	-	3.3853	156.102	10.6111	Arecoline	ND	1.23668	0.557291	0.70683	1.67634	2.37163	0.959266	416708	462169	5262244	437755	4971599	1.3127e+06	396965	438537	455252	730910	2.51823e+06	372975	436465	453880	1.21282e+06	645908	1.88656e+06	401531	1.36557e+06	361198	2533354	398077	334481	353766	360614	1.59221e+06	389381	402808	1117292	349956	1886143	1.2169e+06	331088
2,3-Dimethyl-2-cyclohexen-1-one	HMDB0031414	-	10887898	-	-	3.3658	125.096	14.1747	2,3-Dimethyl-2-cyclohexen-1-one; 6-Methyl-3,5-heptadien-2-one; (E,E)-2,4-Octadienal; trans, trans-3,5-Octadien-2-one; 1,5-Octadien-3-one; 2-Isopropyl-5-methylfuran; (E,E)-2,6-Octadienal; 3,5,5-Trimethyl-2-cyclopenten-1-one; 2-Butylfuran; Methyl-1-cyclopenten-1-yl)-ethanone	ND	0.79632	0.00458923	0.962727	0.658238	0.683723	0.928669	1.44856e+06	1.69086e+06	1314231	2.04659e+06	1.77828e+06	1.43958e+06	1.82607e+06	1.72738e+06	1.4066e+06	1.68379e+06	1.66548e+06	1.74488e+06	1.55724e+06	1.78298e+06	1.67271e+06	1.35946e+06	1.70863e+06	1.62554e+06	1.46478e+06	1.876e+06	1.30197e+06	1.34316e+06	1587327	1.58752e+06	1.59104e+06	1.36387e+06	1.68473e+06	1.87604e+06	1.45311e+06	2.14633e+06	1.61572e+06	2.05578e+06	1.91881e+06
2-S-cysteinyl-DOPA	HMDB0062734	-	160007	84296	-	3.3389	317.084	1.96625	2-S-cysteinyl-DOPA	ND	0.879139	0.00225203	0.968424	0.80505	0.831299	0.826586	10200000	10100000	8736953	8240540	10500000	9558129	9719861	8782841	9519637	10300000	8988315	10200000	9995295	7363938	10300000	8593539	9310445	11100000	7503266	8984696	8626905	9270075	8648065	9121281	7.70362e+06	10200000	9448282	9034739	10200000	9929154	10200000	8786268	9482768
3-Oxododecanoic acid	HMDB0010727	C02367	439717	18037	-	3.3127	213.147	16.2284	3-Oxododecanoic acid; 4-Acetoxy-2-hexyltetrahydrofuran	ND	0.974424	0.884914	0.881988	1.05113	1.19177	0.967873	252765	1.245e+06	316859	385824	1.40711e+06	1.08638e+06	489382	601678	5.74669e+06	888981	448254	893176	755144	531281	1.64059e+06	2.5645e+06	1.48519e+06	754957	860082	1.57517e+06	4.84715e+06	2.45668e+06	1.56479e+06	437528	488300	1.78503e+06	735167	1759159	2.09516e+06	1.29547e+06	2.61288e+06	456198	492187
Diisopropyl sulfide	HMDB0029579	-	12264	-	-	3.2676	119.09	2.15603	Diisopropyl sulfide; Dipropyl sulfide; 1-Hexanethiol	ND	0.915642	0.0564324	0.825049	0.990815	1.20092	1.11857	74200000	69500000	68400000	68900000	68400000	79300000	87500000	64900000	69100000	70000000	61900000	63500000	56900000	70200000	55800000	56600000	55700000	53900000	51400000	69600000	78800000	59800000	85300000	74700000	76600000	50400000	50500000	57300000	43200000	49500000	50100000	58500000	40200000
Betaine	HMDB0000043	C00719	247	17750	287	3.2657	118.087	2.15572	Betaine; L-Valine; Vaporole; N-Methyl-a-aminoisobutyric acid; 5-Aminopentanoic acid; Norvaline; Amyl Nitrite	ND	0.924973	0.0880288	0.82971	1.00402	1.21009	1.12201	1320000000	1170000000	1190000000	1200000000	1190000000	1380000000	1580000000	1160000000	1160000000	1260000000	1080000000	1040000000	1000000000	1330000000	1080000000	1020000000	1070000000	965000000	951000000	1190000000	1410000000	1050000000	1440000000	1290000000	1270000000	851000000	923000000	1020000000	799000000	915000000	923000000	1080000000	742000000
Isobutyrylglycine	HMDB0000730	-	10855600	70979	5698	3.252	146.081	3.3795	Isobutyrylglycine; N-Butyrylglycine; Allysine; 4-Acetamidobutanoic acid; (S)-5-Amino-3-oxohexanoate; 2-Keto-6-aminocaproate; Methyl aminolevulinate; L-cis-4-(Hydroxymethyl)-2-pyrrolidinecarboxylic acid; L-trans-5-Hydroxy-2-piperidinecarboxylic acid; (S)-2-amino-6-oxohexanoate; 4-Acetamidobutanoate; N-(2-Carboxymethyl)-morpholine	ND	0.838252	0.266921	0.757377	0.905361	1.19539	1.05174	6073110	1.15963e+06	1.31302e+06	1.23731e+06	1.21916e+06	1.12815e+06	1.3698e+06	1.01417e+06	852698	1.12867e+06	829066	1.00737e+06	927936	1.40121e+06	1.03993e+06	1.55342e+06	1113411	1.01989e+06	1.80822e+06	1.69377e+06	2.156e+06	920860	1.01597e+06	902789	682544	847941	599463	658353	647364	648166	1.17577e+06	803772	748171
Hovenidulcigenin A	HMDB0041027	-	85155136	-	-	3.1936	545.344	16.527	Hovenidulcigenin A; 2-Arachidonoylglycerophosphocholine	ND	0.774255	0.0241936	0.766793	0.780446	1.01781	1.05753	13700000	7933998	4.94601e+06	10400000	10400000	8961600	13900000	12300000	10800000	9790107	23500000	10400000	8.24672e+06	12500000	12000000	9366695	11300000	6.86514e+06	10700000	8494965	11000000	12200000	11300000	8575388	1.12445e+06	8936909	3273967	15400000	8086575	10000000	9309418	8.036e+06	7.34248e+06
2-trans,4-cis-Decadienoylcarnitine	HMDB0013325	-	53481669	-	-	3.1652	312.217	13.8165	2-trans,4-cis-Decadienoylcarnitine	Yes	0.911745	0.869369	1.02106	0.821035	0.804099	0.2661	397052	4.04246e+06	2492892	14600000	5.74883e+06	3.02387e+06	2.61693e+06	2.31478e+06	2828339	1909418	9059732	20200000	2.37416e+06	1.44555e+06	1.21419e+06	32300000	1.45898e+06	926383	2.93307e+06	3.39164e+06	2.90597e+06	2.35199e+06	2.18654e+06	562379	1.30972e+06	3.48511e+06	9857458	4117866	663529	682711	2.20349e+06	2199390	1.85115e+06
3a,16b-Dihydroxyandrostenone	HMDB0000309	-	-	-	5298	3.1634	305.215	11.732	3a,16b-Dihydroxyandrostenone; 16-Oxoandrostenediol; 3a,16a-Dihydroxyandrostenone; 16a-Hydroxydehydroisoandrosterone; 3a,16-Dihydroxyandrostenone; 7a-Hydroxytestosterone; 7a-Hydroxydehydroepiandrosterone; 7b-Hydroxydehydroepiandrosterone; 11-Ketoetiocholanolone; 6beta-Hydroxytestosterone; 19-Hydroxytestosterone; 11beta-Hydroxytestosterone; 2beta-Hydroxytestosterone; cis-[8]-Shogaol; Ginsenoyne G; …	ND	0.832347	0.148932	0.892582	0.782364	0.876518	0.963413	201235	4387036	1660836	976682	1.98048e+06	2.24813e+06	1313786	696540	4.19066e+06	2.52971e+06	643979	1.06061e+06	1.06457e+06	1.26459e+06	1490067	2.96423e+06	1.68203e+06	704860	1.98391e+06	2.51512e+06	3.58304e+06	1.54074e+06	1.64495e+06	454100	1.68136e+06	2.28467e+06	860325	3133311	1.03849e+06	1536715	2.4417e+06	877248	958098
Lisuride	HMDB0014727	-	28864	51164	-	3.1083	337.202	19.2677	Lisuride; Dodecyl gallate; [6]-Gingerdiol 3-acetate; [6]-Gingerdiol 5-acetate	ND	0.6359	4.80993e-22	0.730887	0.557082	0.7622	0.861832	1.41812e+06	1.7525e+06	993982	1.72768e+06	1.93633e+06	1.55153e+06	1.79132e+06	1.96602e+06	2.26263e+06	2.13129e+06	2.01295e+06	2.043e+06	2.10593e+06	2.24898e+06	1.8515e+06	1877413	1.89112e+06	2.02598e+06	1.90656e+06	2.01897e+06	1.87465e+06	1992604	2.05963e+06	1.97689e+06	1.83676e+06	1.72467e+06	1.32778e+06	1.54672e+06	1.46203e+06	1396678	1.49126e+06	1.6671e+06	1.35545e+06
2-Propenyl propyl disulfide	HMDB0033912	-	16591	-	-	3.0736	149.047	1.50869	2-Propenyl propyl disulfide; Methyl 3-methyl-1-butenyl disulfide; 1-Propenyl propyl disulfide	ND	0.621158	6.62834e-11	0.756713	0.508676	0.672218	0.768644	1.46044e+06	1.44212e+06	2.50497e+06	1.43463e+06	1.73366e+06	1.32217e+06	1.42077e+06	1.63017e+06	1.33409e+06	1.13941e+06	1232171	1.60848e+06	1.59036e+06	1.44996e+06	2.11458e+06	1.51343e+06	1.07073e+06	1.14751e+06	1.40735e+06	1.20978e+06	1.67284e+06	1.58725e+06	1.56092e+06	1.4922e+06	1.61394e+06	1.33438e+06	1.21368e+06	1.33728e+06	1.01876e+06	1190199	1.54392e+06	1.54086e+06	1.9035e+06
1-Pentanethiol	HMDB0032457	-	8067	-	-	3.0428	105.074	1.87195	1-Pentanethiol; Isopentyl mercaptan; 2-Methyl-1-butanethiol; 3-Methyl-2-butanethiol; (±)-2-Pentanethiol	ND	0.8847	0.151507	0.924025	0.852068	0.922126	0.725764	1.7271e+06	1.28007e+06	1331877	974452	1.66561e+06	1.87339e+06	963234	1.11769e+06	2.33236e+06	968261	973955	941317	916038	1.4028e+06	893976	1.51094e+06	889808	744736	1007145	1.25999e+06	1.46297e+06	842178	1.07661e+06	871433	1.07786e+06	987888	901251	1161796	1.13197e+06	1.01091e+06	1.33712e+06	1.35492e+06	1.29224e+06
L-Menthyl acetoacetate	HMDB0032369	-	43045	-	-	3.0298	239.163	17.1242	L-Menthyl acetoacetate	ND	0.852187	0.394724	0.826422	0.873567	1.05705	1.05975	232372	1.26075e+06	211713	620280	1.51821e+06	1.22917e+06	458847	751964	7.71379e+06	1.17705e+06	536368	982120	713721	540513	2.23112e+06	3.09196e+06	1.90895e+06	891189	1010495	1821471	7.21583e+06	3.05998e+06	1.86793e+06	503529	575096	2.38986e+06	983610	2751743	1.20781e+06	1.62518e+06	3.29375e+06	436192	450746
Acetylcholine chloride	HMDB0000895	C01996	6060	15355	57	2.9905	146.118	2.20443	Acetylcholine chloride	Yes	0.796814	0.00248987	0.723093	0.857987	1.18655	0.996846	46600000	48800000	47500000	51300000	45000000	46900000	34900000	50000000	61800000	45900000	38200000	32700000	44600000	43900000	34600000	33400000	42700000	34600000	49900000	43100000	59500000	42900000	30200000	37700000	39600000	41600000	34600000	45100000	20800000	38300000	30200000	34900000	55400000
Dimethylglycine	HMDB0000092	C01026	673	17724	277	2.9263	104.071	1.88042	Dimethylglycine; Gamma-Aminobutyric acid; L-Alpha-aminobutyric acid; D-Alpha-aminobutyric acid; 2-Aminoisobutyric acid; (S)-b-aminoisobutyric acid; (R)-b-aminoisobutyric acid; 3-Aminoisobutanoic acid; Butyl nitrite; 3-Aminobutanoic acid; O-Acetylethanolamine; N-Ethylglycine; N-Methylalanine	ND	0.834199	0.0239389	0.929823	0.754852	0.811824	0.65995	32200000	29100000	34000000	22800000	33100000	41700000	23000000	23300000	49700000	26200000	23200000	22900000	23400000	32800000	22900000	33300000	22600000	22700000	22400000	29200000	32700000	19700000	27900000	19700000	24900000	26000000	20400000	30400000	26700000	21800000	33200000	28400000	30800000
13-L-Hydroperoxylinoleic acid	HMDB0003871	C04717	6437847	15655	-	2.8738	311.22	18.201	13-L-Hydroperoxylinoleic acid; 8(R)-Hydroperoxylinoleic acid; 9(S)-HPODE; 12,13-DiHODE; 15,16-DiHODE; 9,10-DiHODE; (±)-(E)-13-Hydroxy-10-oxo-11-octadecenoic acid; 11-HpODE; (10E,12Z)-(9S)-9-Hydroperoxyoctadeca-10,12-dienoic acid	ND	1.19433	0.514222	0.988295	1.36529	1.38146	1.68428	8213312	5569083	8.0053e+06	13800000	4.55976e+06	7817603	9142062	17600000	15000000	25000000	5.97845e+06	5277829	3.20163e+06	39200000	6780210	10300000	30700000	5419048	12800000	6809116	11100000	31800000	11500000	17900000	2970734	10600000	5686349	12900000	21900000	13100000	16000000	3.14255e+06	8912294
L-Glutamic acid	HMDB0000148	C00025	33032	16015	5174	2.8151	148.061	1.81948	L-Glutamic acid	Yes	0.700044	0.00170081	0.725551	0.678879	0.935673	0.782672	4356137	6961078	4.53087e+06	5.33413e+06	4468961	8440040	10500000	3.68746e+06	4361367	5.97767e+06	3712735	7.76519e+06	5695274	8.21427e+06	3.5845e+06	5710832	4332505	6.9258e+06	5200873	3.44353e+06	15400000	4574217	11100000	4.88774e+06	5.15265e+06	4.3995e+06	3.26369e+06	3.88381e+06	7.24749e+06	4.8665e+06	3.15307e+06	10000000	3954409
Methylisopelletierine	HMDB0030326	C06184	86786	7321	-	2.8099	156.139	22.9699	Methylisopelletierine; 2,2,6,6-Tetramethyl-4-piperidinone; 3-(1-Pyrrolidinyl)-2-pentanone; 2-(1-Pyrrolidinyl)-3-pentanone	ND	0.989356	0.861706	0.988462	0.990098	1.00166	0.956881	1.53105e+06	1223617	1.71395e+06	1.12563e+06	1.48905e+06	1395667	1.49002e+06	1158415	1.19812e+06	1.30286e+06	1.21813e+06	1.35186e+06	1.38742e+06	1.66859e+06	1.4707e+06	1.3247e+06	1.42847e+06	1.48954e+06	1.50464e+06	1.46602e+06	1.37962e+06	1.44714e+06	1.76042e+06	1.74009e+06	1.51707e+06	1.20642e+06	571207	1.56962e+06	1784406	1.77593e+06	1.49338e+06	1.07057e+06	1.90349e+06
Isoleucyl-Isoleucine	HMDB0028910	-	13879965	-	-	2.7887	245.186	10.386	Isoleucyl-Isoleucine; Isoleucyl-Leucine; Leucyl-Isoleucine; Leucyl-Leucine	ND	0.801019	0.119501	0.894967	0.723062	0.807921	0.781136	1.90212e+06	1565608	1.56058e+06	1.41894e+06	1268641	1.20078e+06	1.08381e+06	1477241	858458	1.31108e+06	992127	1.02514e+06	1.06397e+06	1.78283e+06	1.15387e+06	954605	1.47049e+06	857927	3013228	1.44668e+06	2.20173e+06	1.11432e+06	3695159	1.07868e+06	1.31106e+06	864942	821246	1.06251e+06	2470589	1.97968e+06	945944	1.15412e+06	890094
LysoPE(0:0/18:1(11Z))	HMDB0011475	-	53480924	-	-	2.7774	478.29	19.0289	LysoPE(0:0/18:1(11Z)); LysoPE(0:0/18:1(9Z)); LysoPE(18:1(11Z)/0:0); LysoPE(18:1(9Z)/0:0)	ND	0.768102	0.0372688	0.923169	0.639429	0.692646	1.17421	2080667	1.25221e+06	943068	1.07379e+06	1.28162e+06	1.23157e+06	960731	2.65675e+06	1.36613e+06	1.56541e+06	1.90349e+06	1.22245e+06	1.78312e+06	1.16123e+06	3.41441e+06	1.71369e+06	1.71866e+06	2.88887e+06	1.90763e+06	1.38398e+06	2.44956e+06	1.82638e+06	1.99762e+06	1550041	1.16949e+06	803558	1.78349e+06	1.54157e+06	1.64443e+06	1.57892e+06	1.6746e+06	2.11436e+06	830042
Aspartyl-L-proline	HMDB0002335	-	170612	-	6629	2.7737	231.098	2.11089	Aspartyl-L-proline; Aspartyl-Proline; Prolyl-Aspartate; (1R,2S,3R)-2-Acetyl-4(5)-(1,2,3,4-tetrahydroxybutyl)imidazole; 1-(gamma-Glutamylamino)cyclopropanecarboxylic acid; (2S,3'S)-alpha-Amino-2-carboxy-5-oxo-1-pyrrolidinebutanoic acid	ND	0.843207	0.348188	0.751055	0.919673	1.22451	1.34365	1.03233e+06	1.50885e+06	988897	1.01405e+06	1.95945e+06	1.23213e+06	1.12814e+06	885413	2.33749e+06	1.38116e+06	999931	1.1388e+06	943222	1.32e+06	2.65625e+06	1.06787e+06	1.15288e+06	984876	1.02307e+06	1.37225e+06	1196796	1.10495e+06	1.59825e+06	1.08824e+06	1.01249e+06	1.07912e+06	823344	932549	1075044	823772	842545	1.16272e+06	864257
N-Nonanoylglycine	HMDB0013279	-	10176752	74439	-	2.7474	216.16	14.4854	N-Nonanoylglycine	ND	0.975235	0.753902	0.93683	1.0071	1.07501	0.8875	1.95068e+06	2.10475e+06	1.80865e+06	1.68839e+06	1.5831e+06	1247354	1.09728e+06	1.50936e+06	1.14358e+06	1.38587e+06	1.09785e+06	1.3544e+06	1.2313e+06	919947	1260667	823485	985030	1.23977e+06	1.34163e+06	1.48048e+06	1.54975e+06	1.19043e+06	1.42205e+06	1.13123e+06	1577547	1117108	1387445	1504654	1.30311e+06	1053150	1.06531e+06	1143067	1.42918e+06
Carboxyphosphamide	HMDB0060449	C07646	31515	3410	-	2.7177	291.005	12.5071	Carboxyphosphamide; Carboxycyclophosphamide; Carboxyifosfamide	ND	0.930794	8.51585e-06	0.949549	0.915231	0.963859	0.914529	1.01543e+06	1.24123e+06	1.31936e+06	1.41507e+06	1.34567e+06	1.45429e+06	1.37686e+06	1.29182e+06	1.32499e+06	1.34328e+06	1.32909e+06	1.25551e+06	1.37348e+06	1.36121e+06	1.31215e+06	1.30476e+06	1.31916e+06	1.40319e+06	1.36397e+06	1.30998e+06	1.38377e+06	1.33018e+06	1309932	1.32797e+06	1.05091e+06	1.17475e+06	1.18193e+06	1.15663e+06	1.25395e+06	1.35794e+06	1.27117e+06	1217431	1225969
Dibutyl sulfide	HMDB0031660	-	11002	-	-	2.7011	147.121	2.20149	Dibutyl sulfide; 2-Ethyl-1-hexanethiol	ND	0.812506	0.00558434	0.723422	0.886427	1.22533	0.965066	3.07562e+06	3.74721e+06	3.62801e+06	3.51269e+06	3.79659e+06	3.35889e+06	2.55887e+06	3.57072e+06	4802632	3.32299e+06	2.76506e+06	2343047	3189068	3256075	2.59688e+06	2.46948e+06	3.11924e+06	2.50932e+06	3.49547e+06	3.0669e+06	3.91177e+06	3249756	2.18408e+06	2.94777e+06	3.20864e+06	2711759	2.42875e+06	3396389	1.59528e+06	2.84985e+06	2.15463e+06	2.72244e+06	3.73685e+06
Tetrahydroharmol	HMDB0029835	-	368982	114202	-	2.6966	201.106	13.2431	Tetrahydroharmol; N-Methyl-1H-indole-3-propanamide	ND	0.801075	0.026245	0.890406	0.72695	0.816425	0.586224	1.83904e+06	1237317	1.26902e+06	1456872	1.91815e+06	626254	635913	1.74039e+06	1.71034e+06	1.8912e+06	1.59517e+06	2.08982e+06	1.71419e+06	1.45107e+06	1551353	646253	1.68074e+06	1255743	1.74189e+06	707921	1.5009e+06	1576419	1.54522e+06	1931069	501539	2150189	2510194	2.33504e+06	676790	682885	782964	1.8358e+06	2.22791e+06
Biotin	HMDB0000030	C00120	171548	15956	243	2.6901	245.092	9.79343	Biotin; Indolylacryloylglycine; Haematopodin; Metiamide	ND	0.676729	7.64694e-06	0.77399	0.596024	0.770066	0.951709	862357	1.06713e+06	2.17922e+06	1.69965e+06	1625196	1.62215e+06	1.78578e+06	1.70837e+06	1.04586e+06	1.62793e+06	1.37138e+06	1.6265e+06	1.8897e+06	1709433	2.11374e+06	1.60687e+06	1.5963e+06	1.51994e+06	1.81604e+06	1.28838e+06	1.01186e+06	1.97278e+06	1.51259e+06	1685778	2520852	1.5663e+06	1262042	2.16866e+06	1.52474e+06	950165	916602	1.32968e+06	1.11541e+06
Cervonoyl ethanolamide	HMDB0013627	C13828	53245830	34488	-	2.6478	373.274	16.1432	Cervonoyl ethanolamide; Nabilone; (3R, 6'Z)-3,4-Dihydro-8-hydroxy-3-(6-pentadecenyl)-1H-2-benzopyran-1-one	ND	1.65786	0.564815	1.26668	1.98245	1.56508	5.96373	374004	232108	438302	781298	730254	850409	5.33538e+06	1.90395e+06	116527	1.03432e+06	229663	1.05135e+06	214975	173372	5804766	1.69436e+06	277585	820746	6295512	2.66293e+06	6.75339e+06	412526	375090	286629	1.11436e+06	1.16222e+06	95281.8	832614	157948	329062	207309	8400686	426896
Biliverdin	HMDB0001008	C00500	5353439	17033	5938	2.6273	583.256	15.6079	Biliverdin	ND	0.818945	0.40636	0.724157	0.8976	1.23951	1.00204	9268536	7.25185e+06	4.02685e+06	10200000	5258118	26500000	1.29385e+06	7490962	23400000	8995050	2.74022e+06	7.26336e+06	2327494	3.448e+06	9934489	4554036	2337855	3169043	5.04589e+06	3046678	4409116	11600000	8037018	1.69738e+06	5.7009e+06	11900000	371509	4.24467e+06	5685553	3.12829e+06	5862363	3.72215e+06	14000000
p-Cymene	HMDB0005805	C06575	7463	28768	-	2.6271	135.117	13.8475	p-Cymene; 1-Methyl-2-propylbenzene; p-Mentha-1,3,8-triene; 1-Isopropyl-2-methylbenzene; 1-Isopropyl-3-methylbenzene; Butylbenzene; m-Propyltoluene; Prehnitene; 4-Ethyl-o-xylene; 2-Ethyl-p-xylene; (3E,5E)-2,6-Dimethyl-1,3,5,7-octatetraene	ND	1.16911	0.750853	0.781207	1.49099	1.90857	1.04939	1.2015e+06	385488	385494	612309	519518	1.0963e+06	778848	893033	564194	423716	4.55103e+06	2631007	598416	324522	337072	2.48966e+06	1.53826e+06	652037	524349	351827	843924	1.03608e+06	2.05144e+06	399868	848357	988233	645504	457257	370644	323529	314654	481574	805127
Cymorcin monoglucoside	HMDB0029777	-	131750899	-	-	2.6261	329.159	19.6734	Cymorcin monoglucoside; Litcubine; 3-Hydroxy-4-isopropylbenzyl alcohol 3-glucoside; Perilloside B	ND	0.834214	0.00294136	0.873525	0.801594	0.917654	1.00784	1.48443e+06	1.60025e+06	1326441	1.38539e+06	1.36023e+06	1.24092e+06	1.46793e+06	1.34119e+06	1.55533e+06	1.39125e+06	1.47131e+06	1.4744e+06	1.44526e+06	1.4204e+06	1.3918e+06	1.32426e+06	1.42338e+06	1.4727e+06	1.51246e+06	1.38625e+06	1.55483e+06	1.43469e+06	1.39404e+06	1.26363e+06	1.37204e+06	1.48763e+06	36783.8	1407325	1.4539e+06	1.31525e+06	1.63508e+06	1.21e+06	1.22624e+06
(2xi,6xi)-7-Methyl-3-methylene-1,2,6,7-octanetetrol	HMDB0033217	-	15382184	-	-	2.6229	205.144	14.6666	(2xi,6xi)-7-Methyl-3-methylene-1,2,6,7-octanetetrol; (2xi,3xi,6E)-3,7-Dimethyl-6-octene-1,2,3,8-tetrol; 3,7-Dimethyl-3-octene-1,2,6,7-tetrol; (1alpha,2alpha,4betaH,6alpha,8R)-p-Menthane-2,6,8,9-tetrol; (1S,2S,4R,8R)-p-Menthane-1,2,8,9-tetrol	ND	3.02957	0.623112	0.93562	4.76711	5.09513	8.57763	1100513	791506	1.0581e+06	1.07693e+06	897824	987879	896069	1.21579e+06	933443	781532	655471	892579	757560	830810	727841	761744	994733	981305	844070	859791	722384	854787	761530	1.01447e+06	988607	871028	10839.7	890565	856893	807804	863000	997675	823575
Metenamine	HMDB0029598	-	4101	6824	-	2.5722	141.114	22.5739	Metenamine	ND	0.921821	0.433186	0.956627	0.89294	0.933425	0.911938	9363596	10900000	14300000	9534477	9664536	11200000	18900000	9626416	11100000	9138440	11100000	8454777	9494144	15500000	18300000	9799944	11200000	12800000	11300000	16800000	9310023	16300000	13900000	10500000	13700000	9010721	219551	9473215	21100000	23300000	21100000	9669707	9417398
8-Hydroxy-5,6-octadienoic acid	HMDB0031101	-	54042244	-	-	2.5448	157.084	8.43581	8-Hydroxy-5,6-octadienoic acid; 2,5-Dimethyl-4-ethoxy-3(2H)-furanone	ND	1.17987	0.700463	1.18083	1.17907	0.998514	1.30681	13800000	3.66424e+06	2.99137e+06	3.26662e+06	5905026	4589274	3.73424e+06	2.79352e+06	2.32781e+06	2.47525e+06	1.20569e+06	2.2904e+06	1.69397e+06	1.23588e+06	1.84928e+06	2.3147e+06	2.3961e+06	1.54796e+06	1.35854e+06	3.10149e+06	1.80303e+06	1.75323e+06	1.00902e+06	1.5597e+06	3.7699e+06	3.96384e+06	18800000	3.22375e+06	7074581	4407582	3014775	4501556	2.83882e+06
Isoacitretin	HMDB0003039	-	6437841	50174	621	2.5397	325.181	18.9312	Isoacitretin; Acitretin; 2-Dodecylbenzenesulfonic acid; 4-Dodecylbenzenesulfonic Acid	ND	0.882984	0.446175	0.867099	0.896164	1.03352	0.621462	20300000	14900000	5442466	11000000	20100000	5.66937e+06	6.32078e+06	10500000	31700000	9364754	8911975	7284214	14400000	7003831	7.05447e+06	6.27264e+06	6.90101e+06	8204411	7.81312e+06	7.55712e+06	10400000	7.43741e+06	7.91432e+06	5.45229e+06	8947298	8687093	11900000	17200000	8.38121e+06	6.13439e+06	8878789	7.31475e+06	7989292
2-Phenylethyl beta-D-glucopyranoside	HMDB0029819	-	468284	-	-	2.5257	285.131	11.9082	2-Phenylethyl beta-D-glucopyranoside	ND	0.716324	2.18238e-08	0.848313	0.606801	0.715303	0.760946	3.31227e+06	3.26793e+06	3062248	3.0606e+06	2.59887e+06	2.33603e+06	2.3335e+06	2.23954e+06	2.01765e+06	2423215	2.49693e+06	2186279	1707922	2.1373e+06	1.79396e+06	1.79196e+06	1.75321e+06	2.01932e+06	2.40045e+06	1.71064e+06	2.0628e+06	2.22888e+06	1964648	1.76643e+06	2.40987e+06	2590895	2572961	2.48022e+06	2.55001e+06	2407486	2208617	1.92577e+06	2.14827e+06
2-(3-Carboxy-3-aminopropyl)-L-histidine	HMDB0011655	C04441	440342	17144	-	2.5105	255.111	12.8851	2-(3-Carboxy-3-aminopropyl)-L-histidine; Histidinyl-Threonine; Threoninyl-Histidine; 1-(9H-Pyrido[3,4-b]indol-1-yl)-1,4-butanediol	ND	1.43241	0.488909	0.967361	1.81831	1.87966	1.356	1.71256e+06	925184	469335	1.67343e+06	1229135	4.49661e+06	282738	972100	3577712	1.40223e+06	667469	1.25779e+06	474678	620012	1.82683e+06	799413	577352	667751	752698	676580	710910	2395789	1.53495e+06	276131	151654	1.47028e+06	674212	735151	846724	346787	843584	588170	1.69981e+06
Ornithine	HMDB0000214	C00077	6262	15729	27	2.4738	133.097	1.58349	Ornithine; D-Ornithine; L-Ornithine monochlorohydrate/ornithine	ND	0.960268	0.646972	0.866549	1.03803	1.19789	1.34272	16000000	13700000	16500000	15500000	16500000	16400000	10900000	14800000	5.38185e+06	12700000	12600000	16300000	13100000	13100000	15100000	15500000	19900000	9325993	10700000	15200000	10700000	12900000	14500000	6374200	12000000	14200000	6197352	11100000	6722352	5.09672e+06	9996839	9497085	14300000
Prehumulinic acid	HMDB0030148	-	-	-	-	2.4631	281.175	12.2242	Prehumulinic acid; 6b-Hydroxy-8a-methoxy-7(11)-eremophilen-12,8-olide; 3b-Hydroxy-6b-methoxy-7(11)-eremophilen-12,8a-olide; Methyl (3b,11x)-3-Hydroxy-8-oxo-6-eremophilen-12-oate	ND	0.932342	0.680031	0.933579	0.931316	0.997575	1.09486	1.21201e+06	977815	1137958	1.31695e+06	1.28455e+06	1.39465e+06	1.27231e+06	1.29621e+06	743621	1128055	1.09724e+06	1182369	1.26354e+06	1.30806e+06	1.22796e+06	1331155	1.6109e+06	1.30997e+06	1.09586e+06	1.4498e+06	1.23665e+06	1.19618e+06	1365783	1548493	1.07235e+06	911824	1.13813e+06	1.15272e+06	1108562	1.17561e+06	1.22331e+06	1.18879e+06	1.15406e+06
Arginyl-Valine	HMDB0028722	-	6992654	73823	-	2.4413	274.184	14.8424	Arginyl-Valine; Valyl-Arginine; Linalyl anthranilate; alpha-Terpinyl anthranilate	ND	0.738462	0.0306319	0.863366	0.634818	0.735283	0.777924	127545	3599708	1.81863e+06	297510	3.02269e+06	2255703	1.46819e+06	934654	2.41826e+06	1.13365e+06	1.16441e+06	1.30467e+06	1389628	993986	1.16065e+06	2.06693e+06	736652	1065845	1.81575e+06	1579121	2340002	1.48396e+06	1.48846e+06	793653	730976	1.71978e+06	105910	1.22332e+06	3.57603e+06	2.03141e+06	2.99799e+06	859021	685310
2,6-Dimethoxy-4-methylphenol	HMDB0029680	-	240925	446746	-	2.4384	169.086	10.982	2,6-Dimethoxy-4-methylphenol; 4-Ipomeanol; 1-Ipomeanol; Epoxyoxophorone; Ethyl 2-furanpropionate; 2-Furanylmethyl butanoate; (4-Hydroxy-3-methoxyphenyl)ethanol; 1,3,5-Trimethoxybenzene	ND	1.26779	0.660113	0.920044	1.55634	1.69159	0.437286	1.31238e+06	1.07027e+06	1.21906e+06	1.17212e+06	1.11292e+06	1.30945e+06	1.24558e+06	1104602	1154320	1.00448e+06	1.06467e+06	1.18424e+06	1.17048e+06	1.11602e+06	1.1181e+06	1.03841e+06	1.14238e+06	1.20618e+06	1.16333e+06	1.02297e+06	1.12578e+06	1.04457e+06	1.07183e+06	1.03415e+06	1.11892e+06	1120316	1.23222e+06	1147116	1.18867e+06	1.11762e+06	1.16501e+06	1.0886e+06	1.10964e+06
2-Octenoic acid	HMDB0000392	-	5282713	-	4146	2.4255	143.107	9.90832	2-Octenoic acid; trans-2-Octenoic acid; 4-ene-Valproic acid; 2-ene-Valproic acid; (3Z)-2-Propylpent-3-enoic acid; (3E)-2-Propylpent-3-enoic acid; Ethyl (±)-2-methyl-4-pentenoate; 2,3-Octanedione; Methyl cyclohexanecarboxylate; Cyclohexyl acetate; Cyclohexaneacetic acid; Allyl valerate; cis-5-Octenoic acid; Ethyl (E)-3-hexenoate; Ethyl 5-hexenoate; Ethyl 2E-hexenoate; Ethyl trans-2-methyl-2-penten…	ND	1.48012	0.759771	0.720133	2.11076	2.93107	0.157358	3522567	1.21381e+06	2.14568e+06	912183	977372	872285	724130	962137	951370	840813	808146	724732	910630	1.10625e+06	695045	997832	936037	708940	670821	1240998	1.21821e+06	834215	724784	688217	687886	807136	679866	1073646	1.39472e+06	619295	755816	951302	623588
Thyroxine	HMDB0000248	C01829	5819	18332	439	2.4199	777.693	14.8529	Thyroxine; TG(16:0/14:0/16:1(9Z)); Dextrothyroxine; Glycerol 1,3-ditetradecanoate 2-(9Z-octadecenoate); TG(14:0/14:0/18:1(11Z)); TG(14:0/14:0/18:1(9Z)); TG(14:0/16:0/16:1(9Z)); TG(14:0/18:0/14:1(9Z)); TG(14:0/14:1(9Z)/18:0); TG(14:0/16:1(9Z)/16:0); TG(14:0/18:1(11Z)/14:0); TG(14:0/18:1(9Z)/14:0); TG(15:0/15:0/16:1(9Z)); TG(15:0/16:1(9Z)/15:0); TG(16:0/16:0/14:1(9Z)); TG(16:0/14:1(9Z)/16:0); TG(18…	ND	1.00664	0.935282	1.00925	1.00447	0.995257	0.724813	1.29358e+06	1.80963e+06	1.56456e+06	1.12417e+06	1.56746e+06	1.34749e+06	1.63698e+06	1.50019e+06	1.35659e+06	1.30808e+06	992841	1.33671e+06	1.29178e+06	1.60827e+06	1.24839e+06	1.4971e+06	1443727	1.07283e+06	1.28266e+06	1.05849e+06	1.55553e+06	1.45019e+06	950889	1.27967e+06	1.88187e+06	1.32466e+06	194841	1348071	1.24882e+06	1163593	1.69057e+06	1.54729e+06	1.1371e+06
3-Amino-2-piperidone	HMDB0000323	-	5200225	76341	5312	2.4035	115.087	1.58399	3-Amino-2-piperidone; N-Mononitrosopiperazine	ND	0.981822	0.839001	0.894382	1.05438	1.17889	1.33679	4.09138e+06	2.29024e+06	3539287	3102694	3.76268e+06	2.86838e+06	2.516e+06	3.13481e+06	1.61247e+06	3185525	2.73595e+06	2.9437e+06	3.05337e+06	2271646	3544318	3710884	3.60805e+06	2.36594e+06	2.15216e+06	3.22062e+06	2.40821e+06	2.84588e+06	3541422	1.33321e+06	2.57338e+06	3074478	1.7115e+06	2.48234e+06	1.52066e+06	944974	2.22259e+06	1.8996e+06	3.29777e+06
Cysteinyl-Cysteine	HMDB0028772	-	15607039	-	-	2.3739	225.035	1.77052	Cysteinyl-Cysteine	ND	0.753248	9.30608e-06	0.768121	0.740906	0.964569	0.780629	20100000	21400000	17800000	18800000	19200000	27800000	28400000	21400000	16100000	19100000	21800000	20500000	19000000	20800000	19000000	20100000	19200000	19900000	21400000	21600000	20200000	23100000	20000000	27400000	14000000	14700000	18100000	11200000	17300000	17200000	15400000	18800000	13100000
Cucurbic acid	HMDB0029388	-	6123064	-	-	2.3537	213.149	18.2381	Cucurbic acid; Dihydrojasmonic acid; Vulgarole; Traumatin; 3-Ethenyl-4-hydroxy-2,5-dimethylhex-5-en-2-yl acetate	ND	1.3786	0.668102	0.97001	1.71765	1.77075	2.71896	1.40999e+06	1.37932e+06	1658199	1382527	1.53679e+06	1.613e+06	1482172	1.85642e+06	1.66648e+06	1.65396e+06	1.47326e+06	1.30686e+06	1.52443e+06	1.5979e+06	1.51268e+06	1.62893e+06	1583953	1.69879e+06	1.33981e+06	1.54672e+06	1.30646e+06	1.62102e+06	1.44835e+06	1.57603e+06	1.67389e+06	1.65117e+06	980708	1.53234e+06	1.8281e+06	1.57238e+06	1.62706e+06	1.32365e+06	1.35181e+06
N-Cyclohexylformamide	HMDB0031314	-	13687	-	-	2.3431	139.056	1.94161	Benzyl methyl sulfide; 2,6-Dimethylbenzenethiol; (+/-)-1-Phenylethylmercaptan; 2-Phenylethanethiol; 2-Ethylbenzenethiol	ND	1.07714	0.648124	0.960849	1.17363	1.22145	1.28845	2.79674e+06	1.35921e+06	3.30676e+06	1.55528e+06	1226448	1.23999e+06	1.42922e+06	2146145	1.08821e+06	1.46947e+06	1.12725e+06	1.18332e+06	1.02845e+06	1708249	940372	1.24926e+06	2.07345e+06	1.29069e+06	2.06814e+06	1.66986e+06	1.3828e+06	869223	1096180	1.55774e+06	1.0192e+06	1.0544e+06	1169256	958312	349512	1.13001e+06	1.11544e+06	961821	1.64017e+06
Geranyl-PP	HMDB0001285	C05847	5280528	17211	6134	2.341	315.08	1.97548	Geranyl-PP; Valdecoxib	ND	0.852512	8.52135e-05	0.935084	0.783994	0.838422	0.843111	568000000	571000000	538000000	552000000	611000000	534000000	558000000	501000000	551000000	553000000	520000000	594000000	585000000	446000000	565000000	514000000	541000000	559000000	446000000	504000000	479000000	531000000	481000000	537000000	508000000	609000000	552000000	531000000	530000000	578000000	531000000	458000000	515000000
Cholesteryl acetate	HMDB0003822	C02530	6427285	37079	-	2.3115	429.373	22.3533	Cholesteryl acetate; 4alpha-Formyl-4beta-methyl-5alpha-cholesta-8-en-3beta-ol; 4alpha-Hydroxymethyl-4beta-methyl-5alpha-cholesta-8,24-dien-3beta-ol; 3-Hydroxystigmast-5-en-7-one; Mangiferdesmethylursanone; (6beta,24R)-6-Hydroxystigmast-4-en-3-one; Stigmastane-3,6-dione; (3alpha,5alpha,7alpha)-14-Methylergosta-9(11),24(28)-dien-3,7-diol; 3-beta-Hydroxy-4-beta-methyl-5-alpha-cholest-7-ene-4-alpha-c…	ND	0.913449	0.511456	0.805373	1.00313	1.24555	1.07509	1.35173e+06	408065	171955	1270418	479597	658949	2.03668e+06	757782	1.22245e+06	471630	2.26614e+06	497135	524807	1.5869e+06	859058	675413	1.4408e+06	1.72405e+06	1.15022e+06	923415	1.75961e+06	849125	2.44657e+06	1.47784e+06	444434	515872	445000	1.21315e+06	704251	1.34791e+06	1.24361e+06	537356	1.97335e+06
Pyrrolidine	HMDB0031641	-	31268	33135	-	2.2726	72.0815	2.1559	Pyrrolidine	ND	0.890887	0.0130036	0.827326	0.943629	1.14058	1.07292	408000000	385000000	380000000	367000000	366000000	433000000	485000000	328000000	340000000	377000000	327000000	326000000	318000000	407000000	312000000	320000000	327000000	312000000	295000000	384000000	449000000	338000000	483000000	415000000	427000000	277000000	281000000	320000000	232000000	288000000	292000000	320000000	231000000
Amyl 2-furoate	HMDB0029456	-	74008	-	-	2.272	183.102	10.96	Amyl 2-furoate; (±)-threo-Anethole glycol; 4-Ethyl-2,6-dimethoxyphenol; Verimol J; 4-(Ethoxymethyl)-2-methoxyphenol; Furfuryl pentanoate; Peperinic acid; 2-Ethoxy-4-(methoxymethyl)phenol; Furfuryl isovalerate; Isoamyl 2-furoate	ND	0.815369	0.00267537	0.967633	0.689023	0.71207	1.13758	1.11738e+06	1.4172e+06	1.60495e+06	1.53716e+06	1.39775e+06	1.23277e+06	1.13654e+06	1.43797e+06	1.84228e+06	1.1596e+06	1.27812e+06	1.03997e+06	1464700	1.08417e+06	1.21704e+06	1.1124e+06	1.05264e+06	1.31819e+06	1.19876e+06	1096551	995777	1.07734e+06	1.23196e+06	1.12779e+06	1.86436e+06	1.44902e+06	1.23516e+06	1.41576e+06	1.64412e+06	1.36986e+06	1.33705e+06	1.30668e+06	1.42157e+06
3-Methylcyclohexanethiol	HMDB0031537	-	21259899	-	-	2.2631	131.09	2.36003	3-Methylcyclohexanethiol	ND	0.763968	0.0161164	0.877208	0.670002	0.76379	0.960461	12400000	8254399	6.80879e+06	8.00186e+06	8197998	4.88808e+06	5566747	7.87956e+06	11900000	7803680	7772052	9893140	6.40146e+06	10400000	6.7251e+06	7.46619e+06	8180564	4.13387e+06	8857076	10400000	6.91568e+06	8931048	4.00558e+06	6159319	7874311	6419134	5564556	6124992	4634395	23000000	6742663	6.82336e+06	3.20809e+06
3-Oxohexadecanoic acid	HMDB0010733	-	5282997	37251	-	2.2374	271.227	17.6874	3-Oxohexadecanoic acid; 8-Oxohexadecanoic acid; 9-Oxohexadecanoic acid; 11-Oxohexadecanoic acid	ND	0.969937	0.621995	1.00851	0.937932	0.930021	0.924304	1.99115e+06	2.22396e+06	2.04517e+06	2.20718e+06	2.24864e+06	1.79705e+06	1.93151e+06	1.99981e+06	2.42367e+06	1.77545e+06	1.94942e+06	2411837	1.97831e+06	2.05873e+06	2.33769e+06	2.23316e+06	2.40605e+06	1.88375e+06	2243648	2.2334e+06	2.3217e+06	2.0348e+06	2.34794e+06	2.0309e+06	2.43207e+06	2.24971e+06	282403	2.54305e+06	3.18454e+06	2.39217e+06	2.19558e+06	2138596	2.16783e+06
4-Hydroxypropofol	HMDB0014018	-	3014064	-	-	2.2257	195.138	14.4037	4-Hydroxypropofol; (S,Z)-Lyratol acetate; Hexylresorcinol; Neocnidilide; (±)-Myrtenyl acetate; Ethyl (2E,4E,7Z)-Decatrienoate; Ethyl (2E,4Z,7Z)-Decatrienoate; (2S,4R)-p-Mentha-1(7),5-dien-2-ol acetate; (S)-p-Mentha-1,8-dien-10-yl acetate; Perillyl acetate; (R)-2-Acetoxy-p-mentha-1,8-diene; Carvyl acetate; Menthadienyl acetate; 8-Ocimenyl acetate; 1-(2-Furanyl)-1-octanone; (S)-Neolyratyl acetate; …	ND	0.903903	0.450299	0.925811	0.885724	0.956701	1.0793	1.10988e+06	1.04581e+06	1.01971e+06	1.13082e+06	1.11239e+06	1.08718e+06	1.1221e+06	1.33804e+06	1.27324e+06	976983	1054800	1.21151e+06	1.14534e+06	1.10901e+06	1.15898e+06	1.08565e+06	1.15823e+06	1.04968e+06	1.06677e+06	1.01597e+06	2.01898e+06	1.0878e+06	1.06485e+06	1.1501e+06	1.1918e+06	1.15724e+06	1.27382e+06	1.34623e+06	1.20129e+06	1.29858e+06	1.13556e+06	1.10447e+06	1.11399e+06
Dodecanedioic acid	HMDB0000623	C02678	12736	4676	5596	2.172	229.142	14.8619	Dodecanedioic acid; Talaromycin A; Bis(1-methylethyl) hexanedioate; Dipropyl hexanedioate	ND	0.850196	0.393121	1.01422	0.714086	0.704071	0.732397	6.4029e+06	2.91938e+06	4.08288e+06	3.18797e+06	3.62339e+06	4423915	4.43152e+06	3.36482e+06	13800000	4955577	7428744	4.09651e+06	4302144	8424242	7161462	4783770	18800000	3656477	6837389	3903055	6.12444e+06	3.63595e+06	6914389	11200000	2959001	4.45774e+06	4.06022e+06	5.24228e+06	4705134	8390121	4670071	3.3858e+06	3.30207e+06
Alpha-Linolenic acid	HMDB0001388	C06427	5280934	27432	6208	2.1551	279.232	19.4958	Alpha-Linolenic acid; Gamma-Linolenic acid; Calendic acid; Punicic acid; Linolenelaidic acid	ND	0.794272	0.0955947	0.82875	0.765663	0.923877	0.783638	1.24844e+06	3.19362e+06	1.85985e+06	3064516	5.02543e+06	1902837	2.87266e+06	1.88267e+06	8700040	1.5584e+06	1.52215e+06	4242262	2.58806e+06	2806273	4.88085e+06	5139840	4.00897e+06	2.27877e+06	4426656	3.37188e+06	8414188	4.70353e+06	2.49745e+06	2.6857e+06	3.85502e+06	4851145	583580	7.67813e+06	4.09046e+06	5.64789e+06	5234603	1.55093e+06	1612445
Quinone	HMDB0003364	C00472	4650	16509	6905	2.1458	109.029	1.11207	Quinone; 1,2-Benzoquinone	ND	0.665125	6.47499e-11	0.799172	0.553893	0.693084	0.758511	4.49722e+06	4687084	4.66918e+06	5.15229e+06	4.19224e+06	4.51627e+06	4202790	4.51491e+06	5618118	4289470	4995265	4586528	4074127	4.09589e+06	4.14885e+06	4038192	5.21371e+06	4.31888e+06	3.96193e+06	4.902e+06	3957536	4684867	4.89739e+06	4022764	3841150	3436161	3036616	2723855	2.93941e+06	2.92353e+06	2987610	3.51888e+06	3.56503e+06
Norambreinolide	HMDB0035293	-	61129	-	-	2.1186	251.2	21.7967	Norambreinolide; 3-Methyl-alpha-ionyl acetate; [2,2-Bis(2-methylpropoxy)ethyl]benzene	ND	0.868475	0.414095	0.831054	0.899527	1.08239	0.793991	935312	1.00585e+06	2.07806e+06	735507	725627	1.00294e+06	971600	2175249	2.11386e+06	1.02293e+06	389841	1.40038e+06	1.2057e+06	599094	674967	1.68252e+06	1.43887e+06	1.57642e+06	475723	434465	4213641	649449	946201	805847	1.19038e+06	921084	137415	2116965	618859	324324	936607	1.07924e+06	1040236
6-Acetyl-1,2,3,4-tetrahydropyridine	HMDB0030345	-	520300	59533	-	2.0701	126.092	9.61997	6-Acetyl-1,2,3,4-tetrahydropyridine; 3,4-Dihydro-5-propanoyl-2H-pyrrole; 2-Methyl-4-propyloxazole; 4-Methyl-2-propyloxazole; 2-Methyl-5-propyloxazole; 5-Methyl-2-propyloxazole; 2-Ethyl-4,5-dimethyloxazole; 4-Ethyl-2,5-dimethyloxazole; 5-Ethyl-2,4-dimethyloxazole; 4-Butyloxazole; 5-Butyloxazole; 2-Ethyl-5-imino-1-cyclopenten-1-ol	ND	0.961461	0.807651	0.82497	1.07472	1.30274	0.631296	2.42502e+06	1.04196e+06	2.28452e+06	927363	1.59152e+06	1.60142e+06	1.42262e+06	1.53348e+06	1.92815e+06	1.48807e+06	1.92051e+06	2.38381e+06	1633045	2.36981e+06	2.06217e+06	1.34215e+06	2.74862e+06	1.11668e+06	1.37162e+06	2.28644e+06	2.83098e+06	2.85016e+06	1.57629e+06	1.09413e+06	1.06281e+06	1.58149e+06	593569	1695489	1.10394e+06	994104	2.01504e+06	1.09054e+06	1.74146e+06
Meperidine	HMDB0014597	C07128	4058	122528	-	2.0609	248.168	13.9893	Meperidine; Ketobemidone	ND	0.891163	0.362316	0.905214	0.879504	0.971598	1.16641	141189	2.47364e+06	1.09432e+06	278656	1.92762e+06	2.3345e+06	1.22995e+06	580007	2.08601e+06	696690	934936	896633	923530	1.16017e+06	945043	1.99351e+06	978403	701853	1.24866e+06	1.683e+06	2.49032e+06	1.62159e+06	2.23007e+06	639218	881842	894526	566981	1.11844e+06	1.35552e+06	1.36275e+06	2220674	893683	529418
Imidazolone	HMDB0004363	C06195	504	28470	7054	2.0282	85.0404	22.4816	Imidazolone	ND	0.984122	0.894203	0.963328	1.00138	1.0395	0.879029	18000000	11400000	7194197	6651921	13100000	10100000	7815436	10000000	12600000	7.94026e+06	8159708	10600000	20500000	8946852	6.16886e+06	7292453	8014095	12500000	14800000	6047128	11100000	13200000	11700000	12100000	10400000	17100000	127007	5.46762e+06	7.4404e+06	5499952	29700000	5.06531e+06	14300000
Artocarpin	HMDB0030849	-	5458461	65439	-	2.0188	437.194	16.6518	Artocarpin; 2'-O-Methylcajanone; Kanzonol K	ND	0.933091	0.321139	0.939556	0.927727	0.98741	0.991108	6726473	8772387	8116888	8738665	9827468	8429971	9563405	9306184	9596181	8545517	9485509	8707427	7.31611e+06	9753127	9302648	7.83231e+06	8629763	9403058	8879004	9256432	8413755	8961100	9353341	8985106	10300000	10200000	158345	9575468	8934677	8842916	9389755	9338104	7585166
(3beta,24(241)Z)-24-Ethylidenelanost-9(11)-en-3-ol	HMDB0040414	-	131752818	-	-	2.0096	455.429	22.2781	(3beta,24(241)Z)-24-Ethylidenelanost-9(11)-en-3-ol	ND	1.04719	0.520267	0.964772	1.11557	1.15631	1.09134	2.23386e+06	2426789	2.46673e+06	2.069e+06	1679213	1.83733e+06	1.89253e+06	1.43731e+06	2.81037e+06	2.47448e+06	1.49301e+06	2.22513e+06	1.92208e+06	2.25345e+06	2.1668e+06	1.71523e+06	2.00724e+06	2.49472e+06	1.96188e+06	2.25149e+06	2.09731e+06	2620874	2674930	2.36824e+06	2036299	2328020	277764	1.90962e+06	2.05721e+06	1.59771e+06	1912741	1.96374e+06	1.48036e+06
Decanoylcarnitine	HMDB0000651	-	10245190	68830	5623	2.0086	316.248	15.3339	Decanoylcarnitine	Yes	0.888714	0.56014	0.888015	0.889293	1.00144	0.730617	6.04289e+06	116000000	77400000	19000000	107000000	41100000	45400000	11300000	110000000	54500000	12800000	41600000	84600000	23000000	47500000	87500000	54800000	30800000	77100000	195000000	90000000	54500000	66300000	15900000	41000000	103000000	2963891	62500000	33100000	38800000	83700000	32400000	56200000
Melleolide M	HMDB0035068	-	85260457	-	-	1.9891	453.168	16.6509	Melleolide M	ND	1.08407	0.295724	1.017	1.13973	1.12067	1.09707	2.1975e+06	3.06445e+06	2867543	3.24476e+06	3.19561e+06	2.24729e+06	3070368	2.98685e+06	2950760	2.72873e+06	2.95219e+06	2.35428e+06	2.01139e+06	2838660	2.49193e+06	2.09718e+06	2767785	2.83271e+06	2.7796e+06	2.8304e+06	2.6019e+06	2.85308e+06	3.19129e+06	2.71792e+06	3.43506e+06	3.47115e+06	97639.9	3587990	3.04495e+06	2.81395e+06	3.11769e+06	3.09389e+06	2.55614e+06
Pyrimidine	HMDB0003361	C00396	9260	16898	-	1.9539	81.0455	22.5225	Pyrimidine; Pyrazine	ND	1.00284	0.979673	0.919022	1.07238	1.16688	0.820452	53300000	60000000	33000000	33000000	41600000	39600000	28300000	65400000	50500000	37200000	49500000	44800000	90300000	41000000	30900000	34500000	28600000	60100000	56100000	24700000	49500000	68100000	65000000	62900000	58200000	37700000	423001	33700000	23700000	25000000	67300000	39500000	45600000
Pipecolic acid	HMDB0000070	C00408	849	17964	50	1.9303	130.087	2.36027	Pipecolic acid; L-Pipecolic acid; N4-Acetylaminobutanal; D-Pipecolic acid; Vigabatrin; L-trans-4-Methyl-2-pyrrolidinecarboxylic acid; 2-Pyrrolidineacetic acid; 3-Acetamidobutanal; (2E)-Decenoyl-ACP; N-Methyl proline	ND	0.746851	0.0073341	0.851536	0.659985	0.775052	0.991423	193000000	130000000	114000000	125000000	126000000	74900000	84000000	110000000	197000000	115000000	122000000	157000000	90100000	143000000	103000000	107000000	121000000	66000000	126000000	156000000	105000000	126000000	59900000	97600000	119000000	96600000	90100000	88100000	69500000	328000000	102000000	94500000	45600000
Glycerol alpha-monochlorohydrin	HMDB0031334	C18676	7290	18721	-	1.9097	111.021	22.5737	Glycerol alpha-monochlorohydrin	ND	1.21942	0.0300198	1.08893	1.32769	1.21926	1.10182	55600000	37000000	38400000	55700000	31800000	34400000	32500000	34900000	35800000	41600000	34100000	28600000	54200000	32900000	31400000	42400000	36000000	43300000	34200000	26100000	48300000	36300000	41700000	37500000	49100000	33100000	434695	47800000	41000000	42900000	57700000	38800000	39000000
Alanyl-Serine	HMDB0028696	-	96821	73394	-	1.9026	177.087	2.10888	Alanyl-Serine; Glycyl-Threonine; Serinyl-Alanine; Threoninyl-Glycine	ND	0.820517	1.15543e-08	0.923006	0.735474	0.796825	0.892265	4.03354e+06	4.55984e+06	3.69924e+06	4.15576e+06	4.33697e+06	4432867	4011408	4.05749e+06	4.98439e+06	4719120	3.60837e+06	4373623	3.83726e+06	4.00853e+06	4.48201e+06	4.01743e+06	3.9885e+06	4.71388e+06	3822618	3.81517e+06	3.92674e+06	4.03091e+06	4.14494e+06	3.86311e+06	3.76136e+06	3.98386e+06	4074949	3.91758e+06	3.96836e+06	3.817e+06	3.76332e+06	4338393	4214417
D-1-Piperideine-2-carboxylic acid	HMDB0001084	C04092	1194	30912	5992	1.8837	128.071	2.50144	D-1-Piperideine-2-carboxylic acid; (S)-2,3,4,5-Tetrahydropiperidine-2-carboxylate; (±)-4-Methylene-2-pyrrolidinecarboxylic acid; (S)-2,3,4,5-tetrahydropyridine-2-carboxylate	ND	0.875277	0.0398106	0.850018	0.896237	1.05437	0.979977	1.59074e+06	1180400	1.44565e+06	1.57916e+06	1.37955e+06	1.20845e+06	1.18774e+06	1211965	1.30397e+06	1.78873e+06	1.07748e+06	1.06031e+06	1.26728e+06	2.23954e+06	1.72654e+06	1.48149e+06	1.39729e+06	1.19016e+06	1.7666e+06	1.60856e+06	2.03081e+06	2.64711e+06	2.34462e+06	1.16346e+06	1.08438e+06	1.34744e+06	758302	1.16846e+06	1.49993e+06	1.34436e+06	2055399	837732	834426
Perulactone	HMDB0034392	-	433638	-	-	1.8439	519.326	15.5848	Perulactone; Ganoderic acid C2; Corosin; Ganolucidic acid C	ND	0.841548	0.351678	1.01189	0.700201	0.691974	1.01037	2.39812e+06	2.49601e+06	1.9734e+06	1.59014e+06	1.49015e+06	1.82644e+06	1.89322e+06	2.01762e+06	2.17893e+06	882752	1.2337e+06	1.09966e+06	2215330	2.41453e+06	1.38393e+06	3296032	1.50158e+06	1.47704e+06	2.53972e+06	2.13635e+06	2.25532e+06	1.46944e+06	2.25397e+06	1.8788e+06	1.24232e+06	1.57993e+06	128769	1.14656e+06	1.65434e+06	2.13296e+06	2.33167e+06	2.95892e+06	1.2174e+06
LysoPC(16:0)	HMDB0010382	C04230	460602	72998	-	1.7877	496.34	15.4132	LysoPC(16:0)	ND	0.908486	0.402703	0.965242	0.86139	0.892408	0.939134	102000000	80000000	85300000	51200000	40400000	73200000	78400000	61700000	98800000	51200000	58300000	51600000	93600000	59900000	44500000	89600000	79200000	63600000	76700000	92600000	92900000	63000000	105000000	90000000	55700000	77100000	3.09869e+06	47500000	77300000	96500000	73200000	85400000	61200000
Porson	HMDB0030810	-	131751083	-	-	1.7856	387.181	15.7104	Porson; Isogingerenone B; Gingerenone B	ND	1.09288	0.233379	1.06121	1.11915	1.0546	0.921344	1181679	1.20991e+06	1.18867e+06	1.24012e+06	1.65416e+06	1.19469e+06	1.22964e+06	1.30339e+06	1.30304e+06	1.30984e+06	1.29652e+06	1262920	1.09293e+06	1.42204e+06	1.10557e+06	1.24131e+06	1.40599e+06	1.28555e+06	1.29755e+06	1.27548e+06	1.36756e+06	1.20009e+06	1.13852e+06	1.39002e+06	1.8646e+06	1.96973e+06	37333.3	1.58171e+06	1.62927e+06	1.44751e+06	1.43515e+06	1494455	1.50766e+06
LysoPC(18:3(6Z,9Z,12Z))	HMDB0010387	C04230	52924045	-	-	1.7545	518.322	15.4438	LysoPC(18:3(6Z,9Z,12Z)); LysoPC(18:3(9Z,12Z,15Z)); Retapamulin	ND	0.838693	0.346122	1.00316	0.702223	0.700013	1.01285	9107950	9899808	7691301	5.78315e+06	4749404	6697567	6.93727e+06	6.40269e+06	9112403	3604603	4474105	4045311	8.1545e+06	8823280	4.13797e+06	11700000	5.81519e+06	5.99617e+06	8929831	7639766	9482647	5261135	8502245	6704124	4.86261e+06	6.25582e+06	320707	4.15851e+06	6682570	7324377	8669842	11400000	4702194
13-OxoODE	HMDB0004668	C14765	6446027	902350	-	1.7544	295.227	18.1286	13-OxoODE; 9-OxoODE; A-12(13)-EpODE; 13-HOTE; 15(16)-EpODE; 9(10)-EpODE; 9-HOTE; 17-Hydroxylinolenic acid; 10-Oxo-11-octadecen-13-olide; Squamostanal A; 15,16-Epoxy-9,12-octadecadienoic acid; (2'E,4'Z,8E)-Colneleic acid; 12,13-Epoxy-9,15-octadecadienoic acid; 2-Hydroxylinolenic acid; (9S,10E,12Z,15Z)-9-Hydroxy-10,12,15-octadecatrienoic acid; (9Z,12Z,14E)-16-Hydroxy-9,12,14-octadecatrienoic acid; …	ND	0.983332	0.924772	0.879848	1.0692	1.21521	1.3242	1.28781e+06	1645875	2.11879e+06	2.78587e+06	1.50921e+06	1.48999e+06	1655386	2.598e+06	2.13508e+06	2.76829e+06	1.05623e+06	1501062	1.41652e+06	4.29059e+06	1.31163e+06	1.42367e+06	3258902	1.22542e+06	2499882	1.05974e+06	2185912	3.57241e+06	1.57442e+06	2.34961e+06	2.3656e+06	1.34848e+06	913050	1.71099e+06	2304504	1.93754e+06	2.13539e+06	907656	1.58619e+06
Ergothioneine	HMDB0003045	C05570	5351619	4828	53	1.7064	230.096	2.16886	Ergothioneine; Endalin	ND	1.00383	0.987507	0.811949	1.16305	1.43242	1.53014	791527	8.08533e+06	4312445	7783338	21900000	8036567	4.67751e+06	3615385	18700000	6117442	7.14526e+06	8799075	9117001	12600000	32600000	12300000	3.5513e+06	7154929	13400000	10600000	2973357	9978211	9748289	9941803	11100000	11300000	4797878	7.76767e+06	9552248	6116757	4.65983e+06	10500000	6.37353e+06
L-Octanoylcarnitine	HMDB0000791	C02838	11953814	18102	-	1.693	288.217	13.7058	L-Octanoylcarnitine	Yes	0.928533	0.731526	0.924122	0.932193	1.00873	0.604702	5369813	70900000	54100000	13900000	82000000	31500000	32100000	8.36023e+06	80700000	36000000	9896791	33200000	66500000	18100000	32700000	72200000	38800000	23600000	51400000	147000000	69500000	36400000	50200000	11800000	27500000	63300000	17600000	35500000	28500000	25800000	54700000	21800000	36900000
Dihydroxyaluminium	HMDB0015457	-	18502861	-	-	1.6332	138.034	23.5513	Dihydroxyaluminium	ND	0.793567	4.36402e-05	0.872811	0.727812	0.833871	0.761816	1.19263e+06	1.2095e+06	1.24802e+06	1.16949e+06	1.22646e+06	1.25355e+06	1.35064e+06	1.25927e+06	1293904	1151329	1.15571e+06	1.31863e+06	1.25035e+06	1.17484e+06	1.15035e+06	1196925	1.2044e+06	1357345	1260263	1.12701e+06	1.18544e+06	1.15076e+06	1.16075e+06	1.2273e+06	1.2503e+06	1.20955e+06	52899.6	1.20402e+06	1.14175e+06	1.18883e+06	1.21053e+06	1.20259e+06	1.2161e+06
Octafluorocyclobutane	HMDB0031292	-	8263	31007	-	1.5778	200.996	23.0389	Octafluorocyclobutane	ND	1.01204	0.871098	0.954446	1.05983	1.11041	1.03545	1.03815e+06	979294	929395	1.11725e+06	950498	1.07867e+06	1.1905e+06	1.19606e+06	1.25879e+06	1.14517e+06	1.42183e+06	1.18277e+06	1.0746e+06	1212120	1.23869e+06	1.30932e+06	1.24548e+06	1.37531e+06	1.35271e+06	1.38759e+06	1.36455e+06	1.41276e+06	1.46744e+06	1.48368e+06	1.3818e+06	1.23385e+06	22751.4	1.18649e+06	1.12041e+06	1.03593e+06	1.15156e+06	1.1407e+06	975680
Phosphoric acid	HMDB0002142	C00009	57424078	26078	-	1.5674	98.9847	15.9479	Phosphoric acid	ND	0.890378	0.0281305	0.913825	0.870922	0.953051	1.05114	1.68273e+06	1.43144e+06	1367084	1.45919e+06	1.3415e+06	1.56977e+06	1440746	2271839	1.46136e+06	1381693	1.43341e+06	1.43656e+06	1378661	1.37954e+06	1.36389e+06	1.35933e+06	1.29388e+06	1458857	1.54e+06	1.59994e+06	1.34906e+06	1.3652e+06	1.46298e+06	1.31949e+06	1.3864e+06	1.45673e+06	1.16656e+06	1.41312e+06	1.33155e+06	1.30187e+06	1.3457e+06	1.24584e+06	1.4014e+06
5,6-Dihydrouridine	HMDB0000497	-	94312	23774	5483	1.5645	247.093	2.03782	5,6-Dihydrouridine; L-alpha-Aspartyl-L-hydroxyproline; Aspartyl-Hydroxyproline	ND	0.819773	8.55602e-06	0.903886	0.749978	0.829726	0.916524	3461675	2675504	2.94869e+06	4.26584e+06	2.81926e+06	2.59945e+06	3.06481e+06	2.5169e+06	3.68219e+06	3.16125e+06	2.91437e+06	2912468	3.32131e+06	3.06069e+06	3.17686e+06	2768989	3.09455e+06	3.21745e+06	3.0898e+06	2.92409e+06	3.28476e+06	3299004	3.08225e+06	2.98096e+06	3.59678e+06	3.1851e+06	2.91607e+06	2.97694e+06	3.17199e+06	2.56943e+06	2.91362e+06	2.9319e+06	3.20385e+06
2-Methyl-2-cyclopenten-1-one	HMDB0031545	-	14266	-	-	1.5261	97.0653	17.885	2-Methyl-2-cyclopenten-1-one; 3-Methyl-2-cyclopenten-1-one; 2,4-Dimethylfuran; 2,5-Dimethylfuran; (E,E)-2,4-Hexadienal; 2-Ethylfuran; 3-Ethylfuran	ND	0.817889	1.45408e-07	0.811415	0.82326	1.0146	1.01825	1.37488e+06	1476253	1757656	1.74578e+06	1.17326e+06	1.82823e+06	1.33842e+06	1.92178e+06	1.21223e+06	1564983	1.39084e+06	1566946	1.81325e+06	2.02078e+06	1.79447e+06	1.52036e+06	1.47249e+06	1.26385e+06	1.40736e+06	1.30229e+06	1.67473e+06	1.60048e+06	1.83174e+06	1.85291e+06	1.64859e+06	1.57404e+06	936193	1.19409e+06	1.10752e+06	1.3468e+06	1260398	1.11688e+06	1.24159e+06
Dehydroepiandrosterone	HMDB0000077	C01227	9860744	220467	5133	1.5186	289.22	13.7051	Dehydroepiandrosterone; Testosterone; Epitestosterone; Androstanedione; Etiocholanedione; Dehydroandrosterone; 4-Dihydroboldenone; alpha-Amylcinnamyl isovalerate	ND	0.915563	0.677142	0.913904	0.916939	1.00332	0.602833	901678	11100000	8547418	2145002	13500000	5410235	5.14089e+06	1.25459e+06	13000000	6.09675e+06	1.67972e+06	5.69565e+06	10600000	2956085	5.29945e+06	11500000	6577149	3.936e+06	8932631	24300000	11700000	6405461	8578077	2208547	4.51086e+06	10500000	2613869	5647638	4.57734e+06	4.17845e+06	9187381	3.45711e+06	6.41817e+06
2-(4-Methyl-5-thiazolyl)ethyl formate	HMDB0032420	-	71587339	-	-	1.498	172.04	2.42899	2-(4-Methyl-5-thiazolyl)ethyl formate	ND	0.833326	0.0581632	0.799956	0.861016	1.07633	0.873575	14600000	8792108	9143368	6856492	8135773	10800000	10000000	10500000	7.84835e+06	9568534	7.934e+06	5970099	11100000	12800000	7.44637e+06	8.01683e+06	9090733	7591076	6940825	7.27946e+06	12100000	5.56847e+06	11100000	9584372	7869736	5074664	5876127	8280633	5052642	5473216	9503810	6.6255e+06	5425103
2-Carboxy-4-dodecanolide	HMDB0030987	-	85931447	-	-	1.4396	241.142	14.9095	2-Carboxy-4-dodecanolide; (3S,5R,6R,7E)-3,5,6-Trihydroxy-7-megastigmen-9-one	ND	0.7323	0.00940175	0.817649	0.661478	0.808999	0.967868	774744	4996172	3.2627e+06	891089	5.26329e+06	6830604	2.04926e+06	1.77422e+06	7316135	4.94215e+06	5968001	4378159	6.31513e+06	4.74525e+06	2.11077e+06	4864070	8434406	3.37511e+06	6.06627e+06	5.16579e+06	6.14763e+06	3.76165e+06	5352532	6.16019e+06	1.00205e+06	3016303	2.8605e+06	6241202	3.81069e+06	5.51282e+06	4.00334e+06	1.50756e+06	1.57792e+06
Oxoglutaric acid	HMDB0000208	C00026	51	30915	5218	1.4333	147.031	1.5097	Oxoglutaric acid; 3-Oxoglutaric acid; Di-2-propenyl disulfide, 9CI; (E,E)-Di-1-propenyl disulfide; (E)-1-Propenyl 2-propenyl disulfide; 3-methylmalate(2-)	ND	0.777213	6.78041e-08	0.88221	0.690088	0.782226	0.879236	9697675	10800000	13800000	11800000	13800000	12300000	9987281	12900000	11500000	11000000	9514951	9815509	11600000	11000000	12100000	10700000	13300000	10600000	12000000	12800000	11800000	12300000	12000000	14800000	11800000	10200000	10100000	16500000	9334133	10100000	11000000	10600000	12600000
Artabsinolide A	HMDB0035620	-	74039602	-	-	1.4166	281.139	16.6194	Artabsinolide A; Dihydromarasmone; Nigellic acid; 13-Hydroxyabscisic acid; Crispolide; (1beta,4alpha,5alpha,6beta,8alpha,10b)-1,10:4,5-Diepoxy-6-hydroxy-7(11)-germacren-12,8-olide; Vulgarolide; 8-Deoxy-11,13-dihydroxygrosheimin	ND	0.925027	0.255994	0.923054	0.926663	1.00391	0.933163	2586961	3.49494e+06	2.88587e+06	3.03894e+06	3.7115e+06	2498567	2.91842e+06	2.45292e+06	3.20252e+06	3.4238e+06	3.44469e+06	2.40765e+06	2.72395e+06	2.96357e+06	2.76186e+06	2.19442e+06	2769938	3.01537e+06	3.21999e+06	2.73691e+06	2568225	2.30745e+06	3173433	2778386	3179471	3.13671e+06	110468	2.85247e+06	2.87662e+06	2679813	2.82961e+06	2.91607e+06	2.91557e+06
7-Acetoxy-2-methylisoflavone	HMDB0029364	-	268208	486616	-	1.3862	293.085	1.97125	7-Acetoxy-2-methylisoflavone; Glyzarin; 3-Methoxy-2-(4-methylbenzoyl)-4H-1-benzopyran-4-one; gamma-L-Glutamyl-L-methionine sulfoxide	ND	0.894509	0.0609587	1.00877	0.799697	0.792744	0.907836	14900000	15200000	11700000	14300000	14000000	15800000	15300000	13600000	14900000	14800000	13700000	14300000	13700000	13200000	15000000	14400000	16100000	16900000	14700000	13300000	13900000	16600000	16800000	14000000	15500000	16900000	17500000	18600000	18600000	15500000	17600000	15000000	16400000
LysoPE(0:0/16:0)	HMDB0011473	-	53480922	131743	-	1.3782	452.274	18.4506	LysoPE(0:0/16:0); LysoPE(16:0/0:0); Sambutoxin	ND	0.904569	0.395781	0.968712	0.851344	0.878841	1.28809	1.36028e+06	836373	902050	1.16411e+06	1.35964e+06	1815009	1.04216e+06	1.32246e+06	1495777	2.33268e+06	1.22764e+06	1.13985e+06	2.31094e+06	1.51619e+06	1.96296e+06	2.33418e+06	1.99956e+06	2.68222e+06	1.27817e+06	1.62483e+06	2051900	1.48535e+06	1.8102e+06	1.61742e+06	1.54583e+06	292344	2.09512e+06	1.61503e+06	1.64129e+06	2508101	2.62895e+06	2720690	738638
L-3-Aminodihydro-2(3H)-furanone	HMDB0029387	C02926	73509	17289	-	1.3552	102.055	2.44516	L-3-Aminodihydro-2(3H)-furanone; (S)-2-Azetidinecarboxylic acid; 1-Aminocyclopropanecarboxylic acid	ND	0.697543	7.67183e-06	0.7782	0.630615	0.810351	0.798669	17900000	5.76702e+06	4671949	4849677	4842967	6291303	6.18632e+06	5616510	5176525	5.61404e+06	5.2281e+06	3.71553e+06	5.98163e+06	7324817	5645152	4378133	5736630	4.99515e+06	5214360	4.74248e+06	6205290	4690958	6.17995e+06	5.21437e+06	4574142	3515520	3.60566e+06	4.57335e+06	3.3134e+06	3.85658e+06	5145590	4.58604e+06	3.57761e+06
5-Aminopentanal	HMDB0012815	C12455	443849	31130	-	1.3536	102.092	21.6723	5-Aminopentanal; N-butylformamide	ND	0.89994	0.094932	0.932324	0.873067	0.936442	0.887308	20800000	8.33493e+06	8331759	8171861	8991911	8772982	8647401	9025675	8665168	8172610	8427818	8464869	8479815	8609607	8817054	9717548	8114533	8.10111e+06	8057524	8028435	8740643	7368729	7.38288e+06	7.43134e+06	9221875	8290504	1.41055e+06	8560854	8044753	9036692	9612998	7.24046e+06	9406833
(4-Methylphenyl)acetaldehyde	HMDB0029639	-	61006	-	-	1.322	135.081	16.3577	(4-Methylphenyl)acetaldehyde; Cinnamyl alcohol; trans-Cinnamyl alcohol; (Z)-4-(1-Propenyl)phenol; 2-Phenylpropanal; 4-Ethylbenzaldehyde; 2,4-Dimethylbenzaldehyde; 4'-Methylacetophenone; 1-Phenyl-1-propanone; 3-Phenylpropanal; Chavicol; 7-Nonene-3,5-diyn-1-ol; o-Vinylanisole; Indan-1-ol; m-Methylacetophenone	ND	0.980077	0.822566	0.926208	1.02478	1.10642	1.10058	1.66433e+06	1.77241e+06	1.70849e+06	1.67196e+06	2.02426e+06	1.44721e+06	1.55497e+06	1.79962e+06	2086740	1.9392e+06	2.24023e+06	1.79707e+06	2.03134e+06	2.15633e+06	2304736	1.93263e+06	2.03513e+06	2.37119e+06	2.28825e+06	2.18953e+06	2.26683e+06	2.04817e+06	2.65191e+06	2460580	1.86999e+06	1.68114e+06	342432	1941102	1.69869e+06	1.80118e+06	1.84546e+06	2.03265e+06	1.72807e+06
Linoleic acid	HMDB0000673	C01595	5280450	17351	191	1.3181	281.248	19.895	Linoleic acid; Bovinic acid; 9E,11E-Octadecadienoic acid; 10E,12Z-Octadecadienoic acid; Linoelaidic acid; Mangiferic acid; Linalyl caprylate; Ethyl 2E,4Z-hexadecadienoate; 5-Octadecynoic acid; 6Z,9Z-octadecadienoic acid; Octadecadienoate	ND	0.877687	0.463089	0.898116	0.860735	0.958378	1.87744	1.21342e+06	1.55115e+06	2.4905e+06	3.55497e+06	3.46814e+06	4.10788e+06	2.35916e+06	3069233	7133909	11000000	1935597	2.38105e+06	2.5337e+06	3.02251e+06	2144604	2739186	4.00306e+06	1.80164e+06	3.40688e+06	2.23355e+06	4.34954e+06	6.02042e+06	2.4122e+06	2.75527e+06	4.44227e+06	4.7197e+06	570014	4953034	5046063	3489001	2679784	4.86198e+06	2.23939e+06
Hypogeic acid	HMDB0002186	-	5318393	35465	-	1.3117	255.232	14.863	Hypogeic acid; Palmitoleic acid; Trans-Hexa-dec-2-enoic acid; Palmitelaidic acid; (E)-6-Hexadecenoic acid; 5-Dodecyldihydro-2(3H)-furanone; 15-Hexadecanolide; (Z)-5-Hexadecenoic acid; (E)-3-Hexadecenoic acid; (Z)-13-Hexadecenoic acid; (E)-11-Hexadecenoic acid; Citronellyl hexanoate; (Z)-14-Methyl-6-pentadecenoic acid	ND	0.93623	0.432666	0.941123	0.932169	0.990485	1.21727	1.08498e+06	1.31546e+06	1.12951e+06	1.20021e+06	1.27145e+06	1.20689e+06	1.04487e+06	1349194	1.79828e+06	1.20158e+06	1.11046e+06	1.38405e+06	1.26506e+06	1.09077e+06	1407818	1.31556e+06	1.44952e+06	1.25367e+06	1.543e+06	1.22867e+06	1.503e+06	1.18362e+06	1.10881e+06	1.0517e+06	2.14596e+06	1.32248e+06	803025	1.67528e+06	2.25956e+06	1.31083e+06	1.37691e+06	993002	913244
Annuionone B	HMDB0032121	-	101417753	143059	-	1.2953	223.133	15.2365	Annuionone B; Dehydrovomifoliol; Isoamyl p-anisate; 1-Hydroxyibuprofen; 2-Hydroxyibuprofen; 3-Hydroxyibuprofen; Hexyl salicylic acid	ND	0.90264	0.0487543	0.936677	0.874396	0.933509	0.947797	1.01311e+06	1.22689e+06	1.1397e+06	1.30939e+06	1.04976e+06	1.02703e+06	1.06447e+06	1.37909e+06	1.15417e+06	1.32833e+06	945856	1.06967e+06	1.12163e+06	1.15227e+06	1.06556e+06	1.14188e+06	1.12175e+06	1.09057e+06	991787	1.07821e+06	939658	1.00666e+06	1.03561e+06	890472	1.32646e+06	1.21794e+06	206622	1.09721e+06	1.10377e+06	1.1053e+06	1.07444e+06	1.19389e+06	1060322
Tauroursodeoxycholic acid	HMDB0000874	-	12443252	-	5835	1.2795	500.304	15.3655	Tauroursodeoxycholic acid; Taurodeoxycholic acid; Taurochenodesoxycholic acid	ND	1.26206	0.813387	0.699941	1.7285	2.46949	0.26248	1.85196e+06	2393121	1.1095e+06	2.93775e+06	406054	577006	502587	3.28273e+06	92724.8	2.80961e+06	4309553	141686	342324	1.11771e+06	453511	463798	1055758	267196	100047	121315	490117	180037	328370	1.94606e+06	163170	66962.2	705574	776529	111280	384380	379741	775049	1.67803e+06
5-Tetradecenoic acid	HMDB0000499	-	5282740	-	5485	1.2349	227.201	16.3185	5-Tetradecenoic acid; 5Z-Tetradecenoic acid; Myristoleic acid; Tsuzuic acid; trans-Tetra-dec-2-enoic acid; (R)-14-Methyloxacyclotetradecan-2-one; Ethyl (E)-2-dodecenoate; 12-Methyl-13-tridecanolide; Acetaldehyde di-cis-3-hexenyl acetal; 2-Hexenyl octanoate; Houttuynin; Rhodinyl butyrate; Rhodinyl isobutyrate; Citronellyl butyrate; Citronellyl isobutyrate; Butyl 2-decenoate; xi-Tetrahydro-3-nonyl-…	ND	0.907915	0.089073	0.937132	0.883671	0.942952	0.917422	1.53803e+06	1.53228e+06	1.44031e+06	1651935	1.84367e+06	1.62828e+06	1.61655e+06	1.51748e+06	1.46905e+06	1393922	1616592	1.61591e+06	1.41909e+06	1.68882e+06	1.41732e+06	1.571e+06	1.38818e+06	1.64496e+06	1.5648e+06	1.39948e+06	1.32134e+06	1.50069e+06	1.46982e+06	1.51274e+06	1.60029e+06	1.47868e+06	308382	1.56697e+06	1.52346e+06	1521428	1.53597e+06	1615322	1.52505e+06
13'-Carboxy-gamma-tocopherol	HMDB0012557	-	53481463	-	-	1.2328	445.328	22.0603	13'-Carboxy-gamma-tocopherol; (3beta,5alpha,6beta,7alpha,22E,24R)-Ergosta-8,22-diene-3,5,6,7-tetrol; (3beta,5alpha,6alpha,9alpha,22E,24R)-Ergosta-7,22-diene-3,5,6,9-tetrol; 3,5,9-Trihydroxyergost-7-en-6-one; Secasterone; 3-Dehydroteasterone	ND	0.889236	0.443629	0.946649	0.841595	0.889025	0.883002	253283	3.76451e+06	4.3339e+06	2.28652e+06	1.9996e+06	2.43129e+06	2053580	6.41967e+06	8221800	2.69145e+06	1.11962e+06	1.83841e+06	2328924	1.5868e+06	2.61612e+06	4315814	4.29451e+06	3234600	1.14832e+06	1.40768e+06	8.11583e+06	2.34815e+06	1.69098e+06	1.7866e+06	2029288	6643649	4.16401e+06	7.32403e+06	3.8616e+06	867042	5.07244e+06	2.5564e+06	1.89113e+06
(3S,13Z)-3-Hydroxydocosenoyl-CoA	HMDB0062200	-	-	-	-	1.2262	130.017	1.50819	3(S)-hydroxy-13-cis-docosenoyl-CoA; 3(S)-hydroxy-13-cis-eicosenoyl-CoA; 5,6-epoxy-13-cis-retinoate; 5,8-epoxy-13-cis-retinoate	ND	0.715006	6.38712e-15	0.791584	0.651462	0.822985	0.87661	77000000	87500000	112000000	86800000	97300000	87700000	72700000	92800000	85700000	77800000	74300000	76200000	87200000	95300000	96100000	99800000	103000000	75500000	87700000	85700000	106000000	102000000	93600000	93100000	76600000	77400000	73600000	94700000	70300000	71100000	80700000	82900000	89800000
Lubiminol	HMDB0029604	-	74427786	-	-	1.2226	255.196	16.1246	Lubiminol; 8-Hydroxy-4(6)-lactarene-5,14-diol; (3beta,9beta)-7-Drimene-3,11,12-triol; 7-Drimene-11,12,14-triol; Kessyl glycol; 5-Acetoxydihydrotheaespirane	ND	0.843821	0.00333356	0.894483	0.801781	0.896363	0.90504	3.09161e+06	3274686	3183951	3403263	3.03349e+06	2.93233e+06	3.18477e+06	3212049	3.24695e+06	3.24691e+06	3.09254e+06	3.09316e+06	3.01711e+06	2.97582e+06	3.00511e+06	3.128e+06	3.00871e+06	3.30165e+06	2.82982e+06	3.10752e+06	2.88466e+06	3160440	3.21613e+06	3.29664e+06	3776011	3328444	177727	3.10742e+06	3.08856e+06	2.96003e+06	3.21674e+06	3.09726e+06	3.16195e+06
4-Hydroxyproline	HMDB0000725	C01157	5810	18095	257	1.2113	132.066	2.20271	4-Hydroxyproline; N-Acetyl-L-alanine; Propionylglycine; 5-Aminolevulinic acid; L-Glutamic gamma-semialdehyde; 3-Hydroxy-L-proline; 4-Hydroxy-L-proline; 5-Amino-2-oxopentanoic acid; 4-Hydroxy-2-pyrrolidinecarboxylic acid; Trans-3-hydroxy-L-proline; cis-4-Hydroxy-D-proline; N-Acetyl-beta-alanine	ND	0.874331	0.132895	0.844285	0.899263	1.06512	1.03891	2.8201e+06	3.9693e+06	2.26448e+06	3.06001e+06	4.65277e+06	3250869	2.65923e+06	3.75079e+06	3242478	3.75352e+06	2.54419e+06	7.9692e+06	3.1241e+06	5854809	3.346e+06	2.31116e+06	3.41294e+06	3.7031e+06	2.31087e+06	2.90987e+06	2550007	2.86904e+06	2.83204e+06	2.29809e+06	3.24749e+06	3.44525e+06	2.77957e+06	2763210	3.62847e+06	2.96971e+06	3015516	3.39154e+06	2.98312e+06
L-gamma-glutamyl-L-isoleucine	HMDB0011170	-	22885096	68434	-	1.1553	261.145	9.15042	L-gamma-glutamyl-L-isoleucine; L-gamma-glutamyl-L-leucine; 10-Hydroxy-3-methoxy-1,3,5,7-cadinatetraen-9-one	ND	0.796454	0.0497345	0.708305	0.8696	1.22772	0.42929	26500000	22400000	30000000	18500000	21800000	24000000	47000000	14300000	19800000	18700000	13500000	18000000	23600000	28500000	13000000	18000000	18300000	22500000	14500000	21200000	50500000	13600000	32400000	27500000	16800000	11900000	11700000	19100000	9315970	8515731	14700000	21200000	9896629
Chlorohydrin	HMDB0035190	-	101416667	-	-	1.1177	215.03	1.75856	Chlorohydrin	ND	0.855072	0.0478158	0.88781	0.827908	0.932528	0.89765	280000000	260000000	164000000	219000000	215000000	313000000	376000000	240000000	189000000	209000000	273000000	243000000	254000000	262000000	248000000	244000000	248000000	248000000	252000000	238000000	277000000	283000000	334000000	337000000	190000000	248000000	252000000	210000000	245000000	243000000	261000000	302000000	210000000
Tyramine-O-sulfate	HMDB0006409	-	153005	133530	-	1.0155	216.033	1.757	Tyramine-O-sulfate	ND	0.854804	0.0477592	0.883722	0.830809	0.940124	0.899353	18300000	17200000	11400000	14500000	14700000	23100000	26200000	16400000	12300000	13900000	18600000	15800000	16700000	16700000	15900000	16000000	16100000	16300000	16100000	15900000	18400000	18800000	22700000	21000000	12500000	17000000	17500000	14500000	17000000	16400000	16300000	19400000	13700000
Cinitapride	HMDB0015698	-	68867	-	-	0.9438	403.233	19.6673	Cinitapride; Acetyl tributyl citrate	ND	0.84063	0.00322615	0.900227	0.791177	0.878865	0.991368	9778141	10700000	10600000	10700000	10000000	9261678	10500000	9738174	11300000	9662322	11200000	9762048	9973441	9905499	10200000	8832241	10300000	10100000	10300000	9915222	9896894	9999363	10800000	9840151	10100000	11500000	1.16281e+06	10500000	10900000	10200000	11100000	9355695	9020756
(R)-3-Hydroxy-5-phenylpentanoic acid	HMDB0031517	-	11106233	-	-	0.90372	195.102	16.9564	(R)-3-Hydroxy-5-phenylpentanoic acid; 2,5-Dimethoxy-4-(2-propenyl)phenol; Butylparaben; Zingerone; Ethyl 4-methylphenoxyacetate; 4-Methoxybenzyl propanoate; Isobutyl salicylate; 2,6-Dimethoxy-4-(1-propenyl)phenol; Butyl salicylate; Methoxyeugenol; 5-Hydroxy-2-benzyl-1,3-dioxane; 2-Benzyl-5-hydroxymethyl-1,3-dioxolane; 3-Hydroxyphenyl-valeric acid; Ethyl 4-ethoxybenzoate; [2-(2-Methylphenyl)-1,3-d…	ND	0.94432	0.869361	0.8602	1.01412	1.17894	1.77187	2.22351e+06	2.10774e+06	2.25505e+06	1.88695e+06	2.41683e+06	1.88699e+06	1.58844e+06	1.74033e+06	2.54188e+06	1.8628e+06	1.97496e+06	1.81625e+06	1715111	1.8123e+06	1.81361e+06	2.22553e+06	2295617	1.66809e+06	2.07201e+06	2106626	2.08814e+06	1.85244e+06	1942851	1.98554e+06	2.04571e+06	2.10472e+06	485620	1845146	1.83072e+06	2.15766e+06	1.8353e+06	1.70395e+06	1.46156e+06
5-Nonyltetrahydro-2-oxo-3-furancarboxylic acid	HMDB0030993	-	131751119	-	-	0.89568	255.158	15.6391	5-Nonyltetrahydro-2-oxo-3-furancarboxylic acid; Monomenthyl succinate	ND	0.87654	0.381662	0.846561	0.901415	1.0648	1.08755	2.3867e+06	1.83698e+06	1.23993e+06	3.06523e+06	1.16519e+06	1.54933e+06	1.48145e+06	2.16483e+06	10600000	2.78236e+06	2.01739e+06	1679751	850013	4.0482e+06	1.88147e+06	5240790	3.91474e+06	1.33907e+06	2.23148e+06	1711439	5274272	1972783	1.75462e+06	1.99941e+06	659364	2.09743e+06	1.70624e+06	3185009	2.64058e+06	2.60769e+06	2.3165e+06	1358599	1.0652e+06
Cyanuric acid	HMDB0041861	C06554	7956	17696	-	0.89071	130.024	1.50748	Cyanuric acid	ND	0.74262	1.58678e-12	0.827142	0.672484	0.813022	0.868825	5.39055e+06	7.1426e+06	8782190	7.53899e+06	7.06663e+06	5785995	5.42696e+06	5817968	6.59757e+06	6.96482e+06	5.61799e+06	5846423	7.25967e+06	7043183	6996046	6.25644e+06	7400271	5.70673e+06	6728787	6469593	7141819	7.87067e+06	6.72935e+06	7668459	5356621	6297404	5.69514e+06	7.17494e+06	5.27942e+06	5.6206e+06	6.97306e+06	5843710	6.13619e+06
alpha-CEHC	HMDB0001518	-	9943542	626842	-	0.73939	279.159	18.7553	Alpha-CEHC; Monoethylhexyl phthalic acid; Diisobutyl phthalate; Dibutyl phthalate	ND	1.11503	0.620863	1.013	1.1997	1.1843	1.30906	6.60443e+06	5979667	6.12688e+06	6.67895e+06	6037340	6190663	6.06768e+06	6.18379e+06	6814606	6.22011e+06	6.10578e+06	6.04596e+06	5.84772e+06	6.21699e+06	5114258	5492156	5678469	5282097	5766530	5867154	6242348	6157465	6.35526e+06	5.72805e+06	6238305	6902618	306756	7.52243e+06	6.56243e+06	7281095	6866425	7303272	6.76545e+06
2-Furanmethanol	HMDB0013742	C20441	7361	207496	-	0.53075	99.0446	4.95534	2-Furanmethanol; 5-Methyl-2(3H)-furanone; 5-Hydroxy-4-pentenoic acid d-lactone	ND	0.811582	0.000265441	0.8197	0.804845	0.981877	0.975959	5.08395e+06	5.09118e+06	5.56889e+06	5.11315e+06	4619349	4.41001e+06	5216900	5.89917e+06	4.99711e+06	4942262	4.6018e+06	4710658	5.22394e+06	5.02524e+06	4.99793e+06	5.41398e+06	5997123	5075827	5217992	5293769	5.36001e+06	4.75178e+06	4724323	4942187	4204311	4301365	3.80029e+06	4.00549e+06	3.84554e+06	4.18298e+06	4.12941e+06	4.13361e+06	4312078
Atenolol	HMDB0001924	C13235	2249	2904	1128	0.51345	267.172	18.5557	Atenolol; Practolol; (3xi,6E)-1,7-Diphenyl-6-hepten-3-ol	ND	0.898798	0.186265	0.905565	0.893183	0.986327	1.07991	2.09223e+06	2.17386e+06	2.11076e+06	2.12536e+06	2356121	2.36064e+06	2.33221e+06	3.61627e+06	2.38468e+06	2.31061e+06	2.13276e+06	2.13715e+06	2.37314e+06	2.20931e+06	2.13386e+06	1896246	2.07362e+06	2214355	2.05901e+06	2428481	2249992	2.01151e+06	2.0178e+06	2.03416e+06	2.53759e+06	2.106e+06	238765	2.13634e+06	2.21913e+06	2.32302e+06	2.2806e+06	2.48731e+06	2.17841e+06
Docosahexaenoic acid	HMDB0002183	C06429	445580	28125	3457	0.49122	329.248	20.7025	Docosahexaenoic acid; Neogrifolin; Grifolin; Retinol acetate; (Z,Z)-2-Methyl-5-(8,11,14-pentadecatrienyl)-1,3-benzenediol	ND	0.909139	0.644564	0.927895	0.893575	0.963013	1.14807	664084	4291796	1.04951e+06	1.23636e+06	4.70282e+06	1912717	907859	1.19619e+06	12700000	1.11826e+06	674007	2.91829e+06	2.30932e+06	1.43381e+06	3.23051e+06	5.31468e+06	3.07918e+06	1637961	5332283	3753204	9564025	11000000	3824320	1.24759e+06	3665350	8551796	60258.6	3.81651e+06	5.5167e+06	5.21167e+06	13400000	2.56366e+06	1.29618e+06
Sedoheptulose	HMDB0003219	C08355	441483	27520	3344	0.47748	209.064	2.34272	Sedoheptulose; L-Galacto-2-heptulose; D-Manno-2-heptulose; D-altro-D-manno-Heptose	ND	0.986826	0.919076	0.885385	1.071	1.20964	1.02731	3.42204e+06	5969233	13300000	10100000	4.87588e+06	4.92412e+06	5356858	8853198	9910114	12800000	8775971	7.22612e+06	3.06804e+06	8753978	9274698	5506975	7.66156e+06	6247607	8596712	4.58942e+06	9285762	5667731	9713281	6908692	3523743	8409590	7475880	10200000	5924389	4.40519e+06	6.26212e+06	905368	8841196
Alpha-ketoisovaleric acid	HMDB0000019	C00141	49	16530	5091	0.37256	117.056	9.20657	Alpha-ketoisovaleric acid; Methylacetoacetic acid; Levulinic acid; 2-Oxovaleric acid; 2-Methylacetoacetic acid; Glutarate semialdehyde; Ethyl pyruvate; Acetoxyacetone	ND	0.833892	2.74066e-05	0.859116	0.812961	0.946277	0.89992	2.22281e+06	2.697e+06	2.27562e+06	2.15859e+06	1.93431e+06	2548827	2.73868e+06	2.07031e+06	2.42221e+06	2345639	1.68633e+06	1.75909e+06	2.03275e+06	2.53509e+06	2196662	1.72614e+06	2.01682e+06	1.75017e+06	2263093	2.02987e+06	2.53086e+06	2.65201e+06	2.43829e+06	2.75362e+06	2.05345e+06	1.39229e+06	1.91751e+06	1437618	1.5649e+06	1.73729e+06	1.92814e+06	1.54752e+06	1.24016e+06
4-Aminobutyraldehyde	HMDB0001080	C02903	118	17769	3225	0.33927	88.0763	21.9538	4-Aminobutyraldehyde; N-Ethylacetamide; Morpholine; Butyramide	ND	0.893631	0.0866307	0.922726	0.869489	0.942304	0.835234	23200000	26000000	26300000	24200000	24200000	24200000	26500000	22000000	25600000	23600000	27400000	24200000	25900000	22300000	23000000	24500000	26200000	24300000	26600000	18800000	25900000	20000000	22700000	25300000	21400000	22200000	1.22921e+06	25100000	30000000	29000000	26500000	22200000	23700000
5-Dodecenoic acid	HMDB0000529	-	5312378	750110	5514	0.21605	199.17	18.372	5-Dodecenoic acid; trans-Dodec-2-enoic acid; Methyl 10-undecenoate; Allyl nonanoate; xi-Dihydro-5-octyl-2(3H)-furanone; cis-4-Decenyl acetate; 2,6-Dimethyl-5-heptenal propyleneglycol acetal; 11-Dodecenoic acid; cis-3-Hexenyl hexanoate; (±)-Citronellyl acetate; Citronellyl acetate; 5,5-Dibutyl-4,5-dihydro-2(3H)furanone; Rhodinyl acetate; Methyl 9-undecenoate; Ethyl 2-decenoate; 1-Ethenylhexyl buta…	ND	1.35107	0.731575	0.903983	1.72205	1.90496	3.13401	2.17607e+06	2.18711e+06	2.2494e+06	2.36774e+06	2.07749e+06	2.06882e+06	2.0699e+06	2.12489e+06	2044432	2.85191e+06	2101510	1.71846e+06	1.98906e+06	2.04409e+06	1.80899e+06	1.91273e+06	2.31996e+06	2047798	2.49251e+06	2149992	1790971	2.74755e+06	2137129	2106170	2263904	2.01126e+06	511604	2.17056e+06	2544216	2.19245e+06	1.92219e+06	1.86549e+06	1.80371e+06
Desmosine	HMDB0000572	-	53477704	37628	5554	0.2094	527.297	19.7898	Desmosine; Isodesmosine	ND	0.972667	0.867825	0.912812	1.02233	1.11998	1.09403	1.11832e+06	3.28309e+06	1.83891e+06	1.90125e+06	2773930	2538467	2068836	2890384	4.7359e+06	1.41954e+06	1.4958e+06	2587994	1.64201e+06	1.85464e+06	2.15397e+06	2719142	3.1617e+06	2182414	4912152	1978360	3.0222e+06	3356303	2110795	1.91015e+06	1.80785e+06	3.76204e+06	416985	3.31362e+06	3.91743e+06	3264754	5441678	2.15132e+06	1.45619e+06
Jasmonic acid	HMDB0032797	C08491	5281166	18292	-	0	211.133	13.4569	Jasmonic acid; Sedanonic acid; Dihydro-3-(2-octenyl)-2,5-furandione; (R)-8-Acetoxycarvotanacetone; 1-Benzyloxy-1-(2-methoxyethoxy)ethane; 4-(Butoxymethyl)-2-methoxyphenol; Isoamyl 2-furonpropionate; Dihydro-3-(1-octenyl)-2,5-furandione; 3-Ethenyl-2,5-dimethyl-4-oxohex-5-en-2-yl acetate	ND	0.872246	0.355214	0.894167	0.854056	0.955142	1.2342	1.21959e+06	2.71607e+06	1.53567e+06	1.13996e+06	1.70605e+06	1.05241e+06	1.44268e+06	831680	806655	2.51433e+06	851394	1.43782e+06	1.62609e+06	1.06163e+06	1.18278e+06	1.65281e+06	1.15936e+06	1.24923e+06	1.48811e+06	1.31981e+06	1.71128e+06	1.39316e+06	1.17126e+06	784597	1.30123e+06	1.20497e+06	1280654	1.18961e+06	1.32742e+06	956662	1.336e+06	1.23689e+06	867959
[truncated: 77 more columns]

## Sheet: CTRL vs Mild
Supplementary data S2A : CTRL vs Mild
Main ID	HMDB	KEGG	PubChem	ChEBI	MetLin	PLS-DA Overall	m/z	retention time	All IDs	MS2 valid	Mild/ CRTL	t-test	CTRL																								Mild
PC(14:1(9Z)/16:0)	HMDB0007902	C00157	52922250	-	-	100	704.524	19.0419	PC(14:1(9Z)/16:0)	Yes	0.0148299	7.00191e-43	5421458	6441663	6.57924e+06	6.99623e+06	6724521	6567257	6903900	8661599	6875814	6722866	6131586	7132633	7790529	9142622	9767723	10400000	10300000	8530873	8858281	8443735	8.2142e+06	8107364	7.77388e+06	7350140	441568	317182	80688.8	130575	135180	99968.8	108117	109912	120869	118629	102290	86355.6	106192
PC(14:0/14:0)	HMDB0007866	C00157	5459377	45240	-	88.4	678.506	18.5685	PC(14:0/14:0)	Yes	0.024845	9.92562e-37	4.10716e+06	4.91461e+06	4.62115e+06	4.04523e+06	3.03357e+06	3.01819e+06	3213025	4479261	3.44551e+06	3.13856e+06	2.75517e+06	3.49888e+06	4.53537e+06	5.07075e+06	5.74141e+06	5.57661e+06	4.57995e+06	3626270	3830734	3.81129e+06	4216531	4.01019e+06	3.3193e+06	2.58601e+06	141734	100635	389854	106216	55762	117603	84525.3	101885	58683.6	65105.5	59477.6	53066.7	52614.2
Cer(d18:1/24:1(15Z))	HMDB0004953	C00195	5283568	-	7206	71.333	648.629	22.5379	Cer(d18:1/24:1(15Z))	Yes	0.0423496	7.04286e-18	3.37383e+06	4196313	3.25406e+06	2.90274e+06	3.03298e+06	4634978	2.82218e+06	4369401	3737495	5.41084e+06	5.0565e+06	3.11696e+06	4.04438e+06	3.96928e+06	2.42231e+06	2797705	3.6265e+06	2.25229e+06	3920763	2.77847e+06	4.06672e+06	3.99129e+06	9799696	11000000	259974	219384	99407.3	226283	169625	189974	186621	157811	199290	167452	181546	185872	166800
PC(16:0/22:6(4Z,7Z,10Z,13Z,16Z,19Z))	HMDB0007991	C00157	6441886	-	-	49.611	806.569	19.9712	PC(16:0/22:6(4Z,7Z,10Z,13Z,16Z,19Z))	Yes	7.90783	1.69264e-09	581764	652145	496279	403802	453106	517669	512758	548920	585544	528369	469375	508807	529806	650782	740886	708979	673149	626259	564017	685589	915002	891958	877832	965436	1.77305e+06	1.63481e+06	607412	1734599	1.77299e+06	1.90083e+06	1.7465e+06	1.71795e+06	1.47407e+06	1642114	1.46448e+06	1.42656e+06	2.0008e+06
PC(14:0/22:4(7Z,10Z,13Z,16Z))	HMDB0007889	C00157	52922238	-	-	47.567	782.57	20.0923	PC(14:0/22:4(7Z,10Z,13Z,16Z))	Yes	6.66604	1.3472e-08	1.40211e+06	1.16124e+06	1.01734e+06	728114	732646	628503	1.14052e+06	965966	1.93078e+06	1.25582e+06	1.61588e+06	1.87098e+06	1.83058e+06	1813162	1.48929e+06	1.64221e+06	1.87004e+06	2.01868e+06	2347182	2.37727e+06	2.9452e+06	1.77207e+06	1.72057e+06	2.04229e+06	7.09432e+06	8361303	2306912	7.56868e+06	7533241	6914840	7075383	7.02193e+06	6.64704e+06	5.48508e+06	4615696	4.19628e+06	4220623
PC(16:0/22:5(4Z,7Z,10Z,13Z,16Z))	HMDB0007989	C00157	24778735	-	-	47.117	808.584	20.2912	PC(16:0/22:5(4Z,7Z,10Z,13Z,16Z))	Yes	5.87896	1.28096e-22	898250	784353	660758	648277	660594	675708	708131	792356	903264	829560	665054	1.05237e+06	725201	656539	922376	1.16812e+06	814886	679655	852512	994293	1.37436e+06	779399	707975	727584	8405969	8.36833e+06	1.64975e+06	5.77069e+06	6122888	5940808	5542483	5.8304e+06	5.13042e+06	4543933	4.26485e+06	4.13919e+06	4.32555e+06
PC(14:1(9Z)/24:1(15Z))	HMDB0007927	C00157	53478637	-	-	46.253	814.632	20.1139	PC(14:1(9Z)/24:1(15Z))	Yes	5.72274	3.88093e-26	787131	781861	642519	631253	594411	588263	577650	504848	506944	476587	512355	497243	478861	578580	503123	458480	447879	483666	467009	474045	549623	565849	652805	775994	4.00228e+06	3885845	1.03923e+06	3.72231e+06	3.42631e+06	3.32206e+06	3.53458e+06	2.88252e+06	3047722	3.25404e+06	3125582	3.53844e+06	3.69063e+06
PC(14:0/18:2(9Z,12Z))	HMDB0007874	C00157	24778624	-	-	46.136	730.538	19.5929	PC(14:0/18:2(9Z,12Z))	Yes	0.142506	3.05746e-28	2120947	2.87388e+06	3297714	4.11781e+06	3.86647e+06	4.16673e+06	4.24328e+06	5.43145e+06	4827014	4683782	4.34073e+06	4349964	4.75814e+06	5226765	5806803	6.29934e+06	6.68472e+06	6006575	5.81651e+06	6.08679e+06	6.42432e+06	6242303	6519219	6.38455e+06	1.77806e+06	1.5611e+06	170563	1.25562e+06	1.35141e+06	1.28993e+06	1.41822e+06	1.47728e+06	1.19921e+06	1.09062e+06	850602	883570	792783
N-(1-Deoxy-1-fructosyl)tyrosine	HMDB0037845	-	131752248	-	-	43.13	344.134	3.01839	N-(1-Deoxy-1-fructosyl)tyrosine	Yes	5.48593	5.47299e-06	177532	269699	288276	288113	183832	225865	822311	232608	746590	255415	460954	60056.8	328102	395179	177286	176621	226612	215093	252103	262242	202257	73901.1	241815	293850	460859	544092	654751	609423	348840	471861	535989	551371	308397	1.00186e+06	925136	1.06059e+06	1.3502e+06
7,9-Dimethyluric acid	HMDB0004308	-	87909	-	-	40.465	197.065	9.57183	7,9-Dimethyluric acid	Yes	0.274762	2.66215e-07	1.53777e+06	2.47046e+06	4.7377e+06	959331	1.19818e+06	2199857	838403	2.0635e+06	609200	2.4086e+06	1.8002e+06	6885102	4.45513e+06	3365027	4508576	2.38242e+06	2510143	579860	1.90445e+06	2.42808e+06	3.1026e+06	1.2775e+06	544675	1.95553e+06	27568.6	586301	72987.9	24886.7	1.94637e+06	492243	950757	1.02126e+06	217012	143038	486868	3151863	1.44172e+06
N-(1-Deoxy-1-fructosyl)leucine	HMDB0037840	-	131752244	136629	-	38.344	294.155	3.56335	N-(1-Deoxy-1-fructosyl)leucine	Yes	3.03527	9.46288e-09	717520	1.15722e+06	990242	1.51197e+06	963413	579494	4.82594e+06	1.32817e+06	8.383e+06	1413945	2143079	241153	1.61852e+06	1.571e+06	535260	474899	897508	781900	812545	886269	604102	254487	715008	1039798	3.43936e+06	4.97802e+06	3798899	3.66336e+06	2.32317e+06	2.37309e+06	2.8726e+06	4195835	1.6259e+06	4043141	5.88527e+06	3557454	8.01224e+06
PC(16:0/18:2(9Z,12Z))	HMDB0007973	C00157	5287971	-	-	34.503	758.569	19.996	PC(16:0/18:2(9Z,12Z))	Yes	3.10659	6.41099e-14	19400000	19100000	17400000	17800000	15100000	14400000	15400000	18600000	17500000	15700000	13900000	11700000	9203930	8184493	7.39169e+06	6.55553e+06	5.69009e+06	4905368	4.31203e+06	3.93294e+06	4.09037e+06	3.45995e+06	3.36578e+06	3367949	35100000	41100000	13800000	34700000	37400000	37400000	40900000	37100000	39800000	45000000	43000000	42000000	41200000
SM(d18:0/16:1(9Z))	HMDB0013464	C00550	53481781	-	-	33.362	703.576	18.9094	SM(d18:0/16:1(9Z))	Yes	4.28224	2.66045e-05	4.13968e+06	3.68943e+06	3.83981e+06	3.73991e+06	4590088	3.43122e+06	3.13305e+06	4.13932e+06	2.41809e+06	2.20916e+06	2.01173e+06	1.88299e+06	1.95298e+06	2.04008e+06	1.80492e+06	1.81458e+06	1.93926e+06	1.91213e+06	2.10592e+06	1931031	1.89853e+06	1.91503e+06	1.8272e+06	2.07381e+06	21600000	21300000	4.03359e+06	21200000	18900000	20100000	19800000	24500000	30200000	29900000	28900000	26700000	22300000
Homovanillic acid sulfate	HMDB0011719	-	29981063	88405	-	29.421	261.005	9.78342	Homovanillic acid sulfate	Yes	0.352414	0.0284703	28600000	1.28932e+06	3.75299e+06	951067	583680	842418	520582	894501	280769	454502	929901	8783536	8.11312e+06	3.94438e+06	6.22777e+06	1.98882e+06	1.93277e+06	285210	706617	3.62671e+06	3.74625e+06	3213012	764997	6.50129e+06	140169	1095078	86338.5	257159	1.55936e+06	161868	400504	266898	109567	284242	1.28137e+06	9380363	4379340
PC(15:0/20:1(11Z))	HMDB0007945	C00157	52922324	-	-	28.987	774.6	20.0831	PC(15:0/20:1(11Z))	Yes	0.297164	1.22549e-25	6682420	6911437	6.05047e+06	5753740	6086887	5.82338e+06	6.2063e+06	5.32204e+06	5939386	5.67706e+06	5294822	5.4576e+06	5193940	5.30639e+06	5527727	5542718	5218150	5240258	5373556	5.26065e+06	5573432	5760866	5665063	5806408	3.64803e+06	4.31375e+06	782129	3572732	3.60639e+06	3.44591e+06	3320879	3.10843e+06	2.89074e+06	2.64488e+06	2.49369e+06	2.19476e+06	2.09655e+06
fluorobenzoylpropionic acid	HMDB0060951	-	2758337	-	-	28.623	215.053	1.91626	fluorobenzoylpropionic acid	ND	0.366881	0.000122194	2.83979e+06	1.27396e+06	3957607	734472	511392	1642526	179040	1.37427e+06	122753	2.21029e+06	1.96333e+06	3.81133e+06	3.75834e+06	1.13523e+06	4.72114e+06	2247726	1.7396e+06	160899	1.51581e+06	2265944	3.1847e+06	1.52484e+06	659468	861455	153997	578971	156569	167060	2.21006e+06	149151	192609	617656	115058	148622	168846	3150219	4.31341e+06
N-(1-Deoxy-1-fructosyl)valine	HMDB0037844	-	131752247	-	-	28.441	280.139	2.53625	N-(1-Deoxy-1-fructosyl)valine	ND	2.20032	1.42211e-05	3647535	5883253	4777237	8.32383e+06	4.8183e+06	2.62788e+06	25800000	6080046	36200000	7324242	12700000	1.57316e+06	8849886	8571408	3573640	2.93958e+06	4.81504e+06	4.6648e+06	4.14427e+06	5376002	3.10715e+06	1.46322e+06	3.53359e+06	6.02602e+06	21700000	19500000	17600000	16500000	10700000	15600000	14500000	20100000	8231156	19500000	24100000	14600000	33000000
1,2-Ethanediyldicarbamodithioic acid	HMDB0059917	-	3000605	83986	-	27.733	254.914	1.59996	Nabam	ND	2.76763	1.64808e-05	1.11966e+06	401212	1.16992e+06	413306	856370	472340	663955	284106	831913	320470	593903	136648	504326	588427	431080	558652	778378	420943	745094	741426	561130	1.1982e+06	1800264	428765	4973315	1.2721e+06	1.29781e+06	2970486	2.7494e+06	1841333	2.33246e+06	801591	2.47144e+06	1.72962e+06	1273589	2.05562e+06	828386
PS(18:0/18:1(9Z))	HMDB0010163	C02737	59720717	-	-	26.166	790.56	20.9392	PS(18:0/18:1(9Z)); PS(18:1(9Z)/18:0)	ND	0.299637	3.78359e-12	343001	515789	319411	1.01877e+06	1.61489e+06	2.02084e+06	1.61385e+06	2.40677e+06	2147659	2250222	2136371	1881208	2.33151e+06	3.09039e+06	1.61342e+06	2.37475e+06	1.7817e+06	1.87722e+06	1388217	1.2579e+06	2287979	2.98571e+06	2713206	2.91949e+06	1665845	2.1385e+06	222333	1.18437e+06	1.17308e+06	1.37054e+06	1.09241e+06	849655	709514	780931	709415	529530	443083
Queuine	HMDB0001495	C01449	53477731	17433	6279	26.158	278.123	2.2474	Queuine; S-(2-Methylpropionyl)-dihydrolipoamide-E; Entecavir; N-(1-Deoxy-1-fructosyl)proline	ND	2.4876	2.20237e-07	433830	450349	637888	699101	593001	749750	1.34042e+06	679052	1.84903e+06	584965	978242	484731	702636	438918	249937	393738	415160	563444	798784	561537	630988	461072	722218	398481	1.2544e+06	2157909	1692522	980000	990916	1644801	1.14507e+06	1145121	1.8962e+06	1792284	1.77647e+06	1.41723e+06	1.93511e+06
L-Phenylalanine	HMDB0000159	C00079	6140	17295	28	25.111	166.087	8.03996	L-Phenylalanine	Yes	0.2997	1.03948e-28	1330000000	1210000000	1050000000	871000000	863000000	1240000000	1400000000	981000000	1210000000	860000000	765000000	692000000	841000000	1100000000	910000000	903000000	1070000000	948000000	1010000000	722000000	994000000	826000000	1170000000	1210000000	318000000	225000000	243000000	499000000	263000000	199000000	237000000	239000000	182000000	250000000	250000000	348000000	335000000
5'-(3',4'-Dihydroxyphenyl)-gamma-valerolactone sulfate	HMDB0029191	-	129626609	134254	-	25.111	287.02	10.5636	5'-(3',4'-Dihydroxyphenyl)-gamma-valerolactone sulfate; Sedoheptulose 7-phosphate(2-)	ND	0.403704	0.0117323	2.05905e+06	888347	288019	1.91174e+06	6.89144e+06	116457	325260	2890707	27807.2	2.94023e+06	1.40382e+06	1.06382e+06	75850.3	11000000	1521149	11400000	10500000	3.10679e+06	561545	8465966	4838024	1.24063e+06	25341	1.0528e+06	8424.22	61832	22840.6	369946	25564.2	104889	473240	2.03023e+06	118482	56607.8	677448	105376	367510
Cinnamic acid	HMDB0000567	C10438	5372954	35699	310	25.068	149.06	8.03693	Cinnamic acid; trans-Cinnamic acid; (E)-3-(2-Hydroxyphenyl)-2-propenal; Di-2-furanylmethane; 1-Phenyl-1,2-propanedione; 3,4-Dihydro-2H-1-benzopyran-2-one; (E)-3-(4-Hydroxyphenyl)-2-propenal	ND	0.299534	4.79128e-28	10900000	10100000	8.27995e+06	7.529e+06	6.89336e+06	10000000	11900000	8005988	9669214	7086570	6331312	5273034	6.62239e+06	8805478	6944692	7855868	8408615	7.53824e+06	7.48465e+06	5960463	7.77235e+06	6891702	9164082	9687894	2654677	2.07622e+06	2.06193e+06	3.84839e+06	1.88897e+06	1.5225e+06	1.94446e+06	2.0125e+06	1.63792e+06	2.04156e+06	2.12353e+06	2.83644e+06	2.6545e+06
L-Kynurenine	HMDB0000684	C00328	161166	16946	72	24.493	209.092	7.96457	L-Kynurenine	Yes	0.3042	1.43029e-23	28200000	39400000	32700000	26300000	24700000	29100000	33800000	20200000	20200000	17100000	15700000	27600000	18600000	26100000	33500000	19300000	29900000	26200000	29300000	20500000	41200000	28100000	21400000	25300000	6210000	4580000	6810000	6540000	6210000	6610000	5680000	4530000	7440000	7990000	7490000	8080000	5980000
N1-Methyl-2-pyridone-5-carboxamide	HMDB0004193	C05842	69698	27410	7025	23.431	153.066	8.08863	N1-Methyl-2-pyridone-5-carboxamide; N1-Methyl-4-pyridone-3-carboxamide	ND	0.367523	6.64275e-07	5844890	9802895	8450326	11500000	8927218	23300000	16300000	10200000	12900000	16900000	9881279	8992269	11100000	30800000	20100000	33400000	9954549	16800000	48000000	13100000	10500000	23700000	10900000	12700000	18200000	8563827	11400000	16700000	3699431	4.17294e+06	4426514	5186430	15400000	13100000	13200000	10500000	4.88642e+06
Isoleucylproline	HMDB0011174	-	444876	74076	-	23.418	229.155	4.04561	L-isoleucyl-L-proline; L-leucyl-L-proline; Isoleucyl-Proline; Leucyl-Proline	ND	2.51015	3.40997e-05	3.0715e+06	3256751	4672149	4.63883e+06	2.98626e+06	2.65305e+06	2.46149e+06	2.11302e+06	7883070	3.32045e+06	2.76589e+06	2.56534e+06	2.06244e+06	4290317	2.33456e+06	3.09214e+06	3224540	2.37717e+06	3810035	3.89909e+06	4830413	3.0381e+06	5.92182e+06	3.45418e+06	3.93117e+06	4415288	3.03341e+06	5672389	2.00146e+06	4.06243e+06	5.17053e+06	8523175	5974094	3.73173e+06	4.06557e+06	4854896	2821327
(E)-1-O-Cinnamoyl-beta-D-glucose	HMDB0030293	-	5797730	-	-	23.389	309.098	13.2723	(E)-1-O-Cinnamoyl-beta-D-glucose; (E)-2-O-Cinnamoyl-beta-D-glucopyranose; 1-Pentadecanecarboxylic acid	ND	2.1415	2.84535e-05	1.96484e+06	692051	1.50274e+06	2.04911e+06	1.39989e+06	931097	631394	1.2295e+06	708823	806312	2.06099e+06	888273	1.37082e+06	539251	2.78099e+06	717885	936952	2.14816e+06	800438	1.34278e+06	5395955	1.51724e+06	2.93541e+06	1.7509e+06	1.09471e+06	3696436	3308827	8837359	3488887	2.50393e+06	3.75168e+06	2.91392e+06	2.06854e+06	2.99522e+06	2880946	2.88791e+06	2.89969e+06
2-Propene-1-thiol	HMDB0031635	-	13367	-	-	23.202	75.0268	8.8377	2-Propene-1-thiol; 1-Propene-1-thiol	ND	0.345804	5.4136e-19	2.80741e+06	2.78021e+06	2.31239e+06	3.18565e+06	2.47666e+06	2891776	2.84993e+06	4032276	2.16399e+06	2.65978e+06	1.84055e+06	2372905	2257303	2.91587e+06	2.57468e+06	2.62977e+06	2.89067e+06	2.407e+06	2.1427e+06	1.42767e+06	1.66193e+06	1.43776e+06	1.65645e+06	2.12549e+06	1.66341e+06	1.79446e+06	1216095	996596	1.20293e+06	1.19369e+06	1.3124e+06	1.35949e+06	1.28113e+06	1.48675e+06	1124526	927575	845506
Asparaginyl-Aspartic acid	HMDB0028727	-	25145403	73419	-	21.685	246.072	13.5963	Asparaginyl-Aspartate; Aspartyl-Asparagine	ND	0.248223	0.00069798	272772	3.78624e+06	4980543	7410246	2.8233e+06	2252233	1.72582e+06	2682521	11000000	5612870	1.25623e+06	573416	370027	126008	225159	484145	386565	819521	277498	345771	640810	764727	632521	851315	275744	951910	322897	1.50597e+06	1627390	316368	1.34812e+06	189580	769594	540418	430491	418637	474873
PC(14:1(9Z)/22:2(13Z,16Z))	HMDB0007921	C00157	52922294	-	-	21.434	784.584	20.0426	PC(14:1(9Z)/22:2(13Z,16Z)); PC(16:0/20:3(5Z,8Z,11Z)); PC(16:0/20:3(8Z,11Z,14Z)); PC(16:1(9Z)/20:2(11Z,14Z)); PC(18:0/18:3(6Z,9Z,12Z)); PC(18:0/18:3(9Z,12Z,15Z)); PC(18:1(11Z)/18:2(9Z,12Z)); PC(18:1(9Z)/18:2(9Z,12Z)); PC(18:2(9Z,12Z)/18:1(11Z)); PC(18:2(9Z,12Z)/18:1(9Z)); PC(18:3(6Z,9Z,12Z)/18:0); PC(18:3(9Z,12Z,15Z)/18:0); PC(20:2(11Z,14Z)/16:1(9Z)); PC(20:3(5Z,8Z,11Z)/16:0); PC(20:3(8Z,11Z,14Z)/…	ND	2.41927	3.80697e-07	2.5473e+06	2.43453e+06	2.54312e+06	2.81204e+06	3.00525e+06	3.07961e+06	3.14497e+06	3157020	3.12598e+06	3.14734e+06	2.86019e+06	2.84919e+06	3.02134e+06	2940233	2.93094e+06	3010469	3.06276e+06	3.1607e+06	2995594	2.96855e+06	3302429	3.02624e+06	2.93689e+06	2.97794e+06	1.68852e+06	1.91736e+06	1.32105e+06	1.8257e+06	1841301	1.8096e+06	2.04683e+06	2.30434e+06	2.94873e+06	4.68825e+06	5.38934e+06	6.65334e+06	6778444
D-Alanyl-D-alanine	HMDB0003459	C00993	5460362	16576	6937	21.397	161.092	1.99961	D-Alanyl-D-alanine; Alanyl-Alanine; 4-Acetamido-2-aminobutanoic acid	ND	0.353054	1.82208e-17	3668119	3.58063e+06	1.86682e+06	2.08761e+06	4.00995e+06	3.59409e+06	2.86797e+06	2.96868e+06	4700701	2.84733e+06	1.41482e+06	2.52656e+06	2.4805e+06	1.98158e+06	2.88341e+06	2.39147e+06	2.343e+06	3.20172e+06	1.85455e+06	1.94981e+06	2.59359e+06	2.93061e+06	2242981	1.7605e+06	891659	1.17115e+06	895910	1145627	1.40352e+06	876094	1.16665e+06	1169645	1.03536e+06	794489	613603	779722	1.23734e+06
PC(18:1(9Z)/18:1(9Z))	HMDB0000593	C00157	6437081	-	5572	21.279	786.6	20.0271	PC(18:1(9Z)/18:1(9Z)); PC(14:0/22:2(13Z,16Z)); PC(14:1(9Z)/22:1(13Z)); PC(16:0/20:2(11Z,14Z)); PC(16:1(9Z)/20:1(11Z)); PC(18:0/18:2(9Z,12Z)); PC(18:1(11Z)/18:1(11Z)); PC(18:1(11Z)/18:1(9Z)); PC(18:1(9Z)/18:1(11Z)); PC(18:2(9Z,12Z)/18:0); PC(20:1(11Z)/16:1(9Z)); PC(20:2(11Z,14Z)/16:0); PC(22:1(13Z)/14:1(9Z)); PC(22:2(13Z,16Z)/14:0); 1,2-dioleoyl-sn-glycero-3-phosphocholine	ND	0.452157	3.10008e-09	31400000	30800000	27800000	25900000	24000000	20900000	20900000	19200000	20600000	32900000	44500000	50700000	48900000	50000000	47600000	46900000	43000000	37300000	35200000	33500000	32700000	30800000	29700000	29400000	4212361	4.28753e+06	1.40598e+06	3.14635e+06	3.26038e+06	3.30787e+06	7.1438e+06	18600000	29400000	35900000	34200000	33900000	31300000
PE(20:0/P-18:1(11Z))	HMDB0009248	C00350	53479716	-	-	21.039	758.599	19.9775	PE(20:0/P-18:1(11Z)); PE(20:0/P-18:1(9Z)); PE(20:1(11Z)/P-18:0); PE(22:1(13Z)/P-16:0); PE(P-16:0/22:1(13Z)); PE(P-18:0/20:1(11Z)); PE(P-18:1(11Z)/20:0); PE(P-18:1(9Z)/20:0)	ND	7.08567	0.145173	364804	563409	422392	299814	390709	499038	364035	2.08161e+06	381942	360958	337432	358268	326494	426077	412542	463320	488444	482877	413016	463802	442328	407423	383852	475944	547656	687537	36700000	609965	687057	684412	641151	708793	713468	749189	732019	791446	738517
PC(18:2(9Z,12Z)/P-18:1(11Z))	HMDB0008161	C00157	53478803	-	-	21.03	768.589	20.9002	PC(18:2(9Z,12Z)/P-18:1(11Z)); PC(18:2(9Z,12Z)/P-18:1(9Z)); PC(18:3(6Z,9Z,12Z)/P-18:0); PC(18:3(9Z,12Z,15Z)/P-18:0); PC(20:3(5Z,8Z,11Z)/P-16:0); PC(20:3(8Z,11Z,14Z)/P-16:0); PC(P-16:0/20:3(5Z,8Z,11Z)); PC(P-16:0/20:3(8Z,11Z,14Z)); PC(P-18:0/18:3(6Z,9Z,12Z)); PC(P-18:0/18:3(9Z,12Z,15Z)); PC(P-18:1(11Z)/18:2(9Z,12Z)); PC(P-18:1(9Z)/18:2(9Z,12Z)); PC(o-16:0/20:4(8Z,11Z,14Z,17Z)); PC(o-18:2(9Z,12Z)/18…	ND	2.55968	0.00263502	515678	677618	632007	431901	720117	680319	1.07528e+06	763389	1.71491e+06	689612	844765	1.15388e+06	763548	784368	1.29083e+06	1.47808e+06	927754	788050	1.59589e+06	1616062	2486038	1.51104e+06	1.31025e+06	1.39612e+06	1.73275e+06	2.28858e+06	10800000	2361029	2234201	2.30591e+06	1.49971e+06	1.01995e+06	772033	580636	852757	622942	718078
Dolicholide	HMDB0034086	-	13390415	-	-	20.291	477.321	21.9361	Dolicholide; Polyporusterone A	ND	0.111669	0.017012	302343	21700000	22000000	8445677	3.03664e+06	857621	416317	562943	447396	490864	582878	602758	443592	431521	470753	503909	526796	482014	416759	433799	421056	475308	272863	471797	498868	583542	530497	399448	337092	254145	293903	295788	276191	247117	305110	222049	314442
3-Methylglutarylcarnitine	HMDB0000552	-	128145	70857	5536	20.289	290.16	9.07464	3-Methylglutarylcarnitine	Yes	0.399004	8.47699e-09	4.73439e+06	3.47226e+06	3.55176e+06	4.13006e+06	4.65217e+06	4681544	5.90945e+06	10400000	6.66881e+06	7613513	3306364	4.64083e+06	2948080	3.63715e+06	1.85582e+06	1.80786e+06	2122792	2.44271e+06	3853491	1.82581e+06	2.82592e+06	4228223	4132536	5.39243e+06	2176184	2.27152e+06	1.00442e+06	2.0884e+06	2044407	1.5579e+06	3.66992e+06	2.6728e+06	1.63546e+06	2.18463e+06	3265080	2.7253e+06	1963514
1-Isothiocyanatobutane	HMDB0031328	-	11613	50534	-	20.203	116.053	8.81049	1-Isothiocyanatobutane; Isobutyl isothiocyanate; xi-2,5-Dihydro-2,4-dimethylthiazole	ND	0.389225	7.9406e-18	8733970	6.91059e+06	6308413	8170778	6.60393e+06	8438867	7815837	9239218	5960256	5535779	6.21817e+06	6865729	6.02757e+06	8277823	8111915	7917842	8278520	6824375	6008692	3.97119e+06	4544791	3807356	4864660	6.11996e+06	4.90812e+06	5166760	4399825	3021834	3.65628e+06	3.87101e+06	3.82017e+06	4.40262e+06	4.34939e+06	3866582	3.78731e+06	3.18181e+06	2.56389e+06
Isoleucyl-Valine	HMDB0028920	-	435949	-	-	20.184	231.17	9.64875	Isoleucyl-Valine; Leucyl-Valine; Valyl-Isoleucine; Valyl-Leucine	ND	0.12986	0.000305372	471579	17000000	829668	415682	11300000	460796	13600000	319115	400644	13100000	6206119	427311	464172	1.34986e+06	460217	408519	341694	289416	18500000	499150	7289721	6.07534e+06	463809	453648	609398	410495	498273	422553	383299	592864	3.10768e+06	338915	363517	525171	341698	571777	724149
4-Ethylphenol	HMDB0029306	C13637	31242	49584	-	19.953	123.081	22.5485	4-Ethylphenol; 2,5-Dimethylphenol; 1-Methoxy-2-methylbenzene; 1-Methoxy-4-methylbenzene; 2,3-Dimethylphenol; 2,6-Dimethylphenol; 3,4-Dimethylphenol; 1-Phenylethanol; 2-Phenylethanol; 4-Methylbenzyl alcohol; 3-Ethylphenol	ND	0.448842	1.12242e-10	131000000	113000000	86100000	89100000	105000000	85800000	72200000	146000000	91900000	101000000	123000000	103000000	158000000	106000000	91000000	85600000	66000000	153000000	125000000	74000000	137000000	119000000	173000000	142000000	69000000	91500000	10200000	54600000	43900000	32200000	94000000	68900000	61100000	27100000	36900000	57000000	44600000
Gemfibrozil	HMDB0015371	C07020	3463	5296	-	18.699	249.147	19.4782	Gemfibrozil; 1-Hydroxyacorenone; Blennin A; Procurcumadiol; (3beta,6beta)-Furanoeremophilane-3,6-diol; Heliannuol D; (6beta,8alpha)-6-Hydroxy-7(11)-eremophilen-12,8-olide; Ketosantalic acid; 3-Hydroxytrichothecene; Piperdial; 3beta-Dihydroxymarasmene; 13-Hydroxymarasmene; 3-Ketoapotrichothecene; Valerenolic acid; Ketopelenolide a; FS4 toxin; Lactaronecatorin A; Cadabicilone; 3beta-Hydroxycinnamol…	ND	1.81987	1.57336e-12	1.14396e+06	965702	859914	742902	731007	761968	755206	766219	852995	802315	723249	850004	784058	861566	755449	845863	921837	851334	968407	1.01609e+06	922260	929896	978424	1042207	1.53855e+06	1.64222e+06	1.09037e+06	1.24598e+06	1.17736e+06	1318177	1.18932e+06	1263756	1.34787e+06	1435377	1.39458e+06	1.328e+06	1.60559e+06
cis-4-Decenoic acid	HMDB0004980	-	5312351	32380	7233	18.623	171.138	15.9546	cis-4-Decenoic acid; trans-Dec-2-enoic acid; 8-Methylnonenoate; 5Z-Octenyl acetate; Methyl (xi)-3-nonenoate; (±)-6-Methyl-5-hepten-2-yl acetate; 3-Decenoic acid; 9-Decenoic acid; 2-Octenyl acetate; Cyclohexylethyl acetate; Linalool oxide (trans-pyranoid); Linalool oxide III; 4-Hydroxy-2,6-dimethyl-7-octen-3-one; Ethyl 3-octenoate; 2-Methylbutyl 3-methyl-2-butenoate; 1-Octen-3-yl acetate; 6-Decano…	ND	1.94717	6.71899e-07	2.29147e+06	3.0309e+06	3062334	3.90002e+06	2.81216e+06	1.12458e+06	3.22939e+06	2729017	9158416	2.77915e+06	3.2025e+06	1.26432e+06	3.1955e+06	2920417	2.17295e+06	1.88138e+06	2.60911e+06	2.2378e+06	2987353	2.18644e+06	1.6688e+06	1.58428e+06	1.62995e+06	2.28374e+06	6313625	7.57483e+06	310463	6.59883e+06	5667260	5.58906e+06	6.20361e+06	5.68159e+06	6231988	5.97739e+06	5.52281e+06	7.54015e+06	6.77551e+06
Tetrahydropentoxyline	HMDB0029992	-	21125948	-	-	18.149	367.15	9.38367	Tetrahydropentoxyline; Semilepidinoside B; Curcumin II	ND	1.83108	2.75615e-06	3062438	2.60516e+06	3.1641e+06	2.1829e+06	2.59792e+06	1.92186e+06	3.85169e+06	1.81942e+06	6012029	1455394	1.79448e+06	1.9821e+06	1.92217e+06	2.64639e+06	1.56531e+06	3132809	2356744	2.05428e+06	2.625e+06	2.09961e+06	2.66548e+06	1.85812e+06	2.2353e+06	2.11862e+06	3.83109e+06	4571397	5353365	3.46811e+06	2.29916e+06	3130414	3.50766e+06	3415618	1.91948e+06	5131357	5.60444e+06	4.70245e+06	5.97685e+06
PC(16:0/22:4(7Z,10Z,13Z,16Z))	HMDB0007988	C00157	24778732	-	-	17.948	810.6	20.0904	PC(16:0/22:4(7Z,10Z,13Z,16Z)); PC(18:0/20:4(5Z,8Z,11Z,14Z)); PC(18:0/20:4(8Z,11Z,14Z,17Z)); PC(18:1(11Z)/20:3(5Z,8Z,11Z)); PC(18:1(11Z)/20:3(8Z,11Z,14Z)); PC(18:1(9Z)/20:3(5Z,8Z,11Z)); PC(18:1(9Z)/20:3(8Z,11Z,14Z)); PC(18:2(9Z,12Z)/20:2(11Z,14Z)); PC(18:3(6Z,9Z,12Z)/20:1(11Z)); PC(18:3(9Z,12Z,15Z)/20:1(11Z)); PC(18:4(6Z,9Z,12Z,15Z)/20:0); PC(20:0/18:4(6Z,9Z,12Z,15Z)); PC(20:1(11Z)/18:3(6Z,9Z,12Z)…	ND	1.96455	0.00013117	897717	970258	1035950	1.04805e+06	1.31042e+06	1.51848e+06	1.97201e+06	2459277	2.75795e+06	2.40524e+06	1.63203e+06	1.60248e+06	1.55595e+06	1.41964e+06	1.37946e+06	1.37991e+06	1.29015e+06	1.32963e+06	1.56861e+06	2.00934e+06	1.88482e+06	1.83801e+06	1.95693e+06	1.90094e+06	2.52923e+06	2.63117e+06	1.07933e+06	2.5516e+06	2605889	2.64006e+06	2.61374e+06	2238320	1.90277e+06	1728420	1.79481e+06	1.88504e+06	1.84791e+06
2-Hydroxyestradiol-3-methyl ether	HMDB0000380	-	13267935	-	5369	17.894	303.196	13.0099	2-Hydroxyestradiol-3-methyl ether; 2-Methoxyestradiol; 19-Hydroxyandrost-4-ene-3,17-dione; 19-Oxotestosterone; 7a-Hydroxyandrost-4-ene-3,17-dione; 11b-Hydroxyandrost-4-ene-3,17-dione; 16a-Hydroxyandrost-4-ene-3,17-dione; 4-Methoxy-17beta-estradiol; (2Z,8S,9Z)-2,9-Heptadecadiene-8-hydroxy-4,6-diyne-1-yl acetate; [8]-Dehydroshogaol; 2-(3,7-Dimethyl-2,6-octadienyl)-4-hydroxy-6-methoxyacetophenone; F…	ND	0.68408	0.186084	105810	3.11429e+06	1.70228e+06	2605676	1.54427e+06	1.66403e+06	546228	1.95483e+06	740131	3440136	3.50085e+06	1.03216e+06	161880	1.09458e+06	1.32193e+06	2.9223e+06	1526494	441452	2.28273e+06	2.81916e+06	1.34345e+06	834597	190709	1.19811e+06	342991	368249	37267.6	225861	673023	819795	1.0072e+06	2.36397e+06	90427.9	154117	2.13037e+06	1.85529e+06	7517433
PC(15:0/18:1(11Z))	HMDB0007938	C00157	24778662	-	-	17.794	746.569	20.5154	PC(15:0/18:1(11Z)); PC(15:0/18:1(9Z)); PC(18:1(11Z)/15:0); PC(18:1(9Z)/15:0); PE(14:0/22:1(13Z)); PE(14:1(9Z)/22:0); PE(16:0/20:1(11Z)); PE(16:1(9Z)/20:0); PE(18:0/18:1(11Z)); PE(18:0/18:1(9Z)); PE(18:1(11Z)/18:0); PE(18:1(9Z)/18:0); PE(20:0/16:1(9Z)); PE(20:1(11Z)/16:0); PE(22:0/14:1(9Z)); PE(22:1(13Z)/14:0); PE-NMe2(16:0/18:1(9Z))	ND	2.0377	1.94641e-06	1.81578e+06	1.59921e+06	1.76766e+06	2.2495e+06	2.05092e+06	2.16991e+06	1.42025e+06	4.19669e+06	2.39058e+06	2278665	1.79471e+06	1.92874e+06	1.50228e+06	1.10372e+06	797703	1352017	2.0438e+06	1.86745e+06	2.09924e+06	1.40144e+06	2.17647e+06	1.71031e+06	1.60923e+06	1.0312e+06	745219	1.00244e+06	113121	1.62872e+06	2.20202e+06	1.30297e+06	1.71513e+06	3.17296e+06	4.07094e+06	5.45223e+06	5.9362e+06	6.38297e+06	6.08975e+06
PC(20:3(5Z,8Z,11Z)/P-18:1(11Z))	HMDB0008392	C00157	53479005	-	-	17.569	794.604	20.006	PC(20:3(5Z,8Z,11Z)/P-18:1(11Z)); PC(20:3(5Z,8Z,11Z)/P-18:1(9Z)); PC(20:3(8Z,11Z,14Z)/P-18:1(11Z)); PC(20:3(8Z,11Z,14Z)/P-18:1(9Z)); PC(20:4(5Z,8Z,11Z,14Z)/P-18:0); PC(20:4(8Z,11Z,14Z,17Z)/P-18:0); PC(22:4(7Z,10Z,13Z,16Z)/P-16:0); PC(P-16:0/22:4(7Z,10Z,13Z,16Z)); PC(P-18:0/20:4(5Z,8Z,11Z,14Z)); PC(P-18:0/20:4(8Z,11Z,14Z,17Z)); PC(P-18:1(11Z)/20:3(5Z,8Z,11Z)); PC(P-18:1(11Z)/20:3(8Z,11Z,14Z)); PC(P…	ND	2.9057	0.00332476	436517	313323	314547	298043	256438	347466	362314	450706	578547	476438	419618	446922	540280	597886	682421	705820	742708	696419	740676	729033	798907	739488	844263	981669	824313	654404	194845	448092	431405	520896	434855	438520	441344	508187	518372	491774	456437
1-Arachidonoylglycerophosphoinositol	HMDB0061690	-	-	83053	-	17.304	619.284	18.0793	1-Arachidonoylglycerophosphoinositol; 1-arachidonoyl-sn-glycero-3-phospho-1D-myo-inositol	ND	0.41193	8.72243e-08	459847	2473059	1.13526e+06	1.28562e+06	3273218	1.37382e+06	2.44321e+06	1.16603e+06	6.01202e+06	1.8779e+06	1.16051e+06	1.97221e+06	1.74085e+06	2.15641e+06	1.72603e+06	2.34382e+06	1.54108e+06	1253514	983370	1.64758e+06	2.51078e+06	1552184	2.77973e+06	1.44581e+06	364804	1.66726e+06	957083	931730	1.38123e+06	607285	908567	770050	637880	620302	687117	749652	871123
Ascladiol	HMDB0029610	-	131750886	-	-	16.975	157.047	2.63606	Ascladiol; 2,3-Methyleneglutaric acid	ND	0.45892	0.00147534	4328846	4323756	11400000	2139823	430257	3.30708e+06	1.28432e+06	2.20952e+06	421203	2.24495e+06	3365769	10000000	7.92587e+06	3.44026e+06	9400661	3.86086e+06	2792722	496352	2.518e+06	6.57516e+06	9462859	6.62709e+06	2.03528e+06	1746075	434179	1.09124e+06	350483	630556	4.99778e+06	377036	441440	2219169	590914	949539	633091	7.22657e+06	10500000
L,L-Cyclo(leucylprolyl)	HMDB0034276	-	7074739	133094	-	16.818	211.144	11.5978	L,L-Cyclo(leucylprolyl)	ND	0.485432	0.000441617	7109317	6.99003e+06	20100000	3339185	1.62769e+06	4.11744e+06	2.82204e+06	6.57241e+06	899492	7141058	4.82787e+06	11400000	9762396	4.07946e+06	11200000	6812195	5.32123e+06	2.0479e+06	3.87388e+06	6.92425e+06	10100000	3.9235e+06	4.2774e+06	3364582	494819	2.16616e+06	813444	1.00003e+06	9640229	828519	1.18982e+06	2.48913e+06	659705	1.45325e+06	831273	10100000	5.99978e+06
5'-Methylthioadenosine	HMDB0001173	C00170	439176	17509	3425	16.734	298.097	9.79601	5'-Methylthioadenosine	Yes	1.76289	2.69073e-05	1.31491e+06	846971	842939	1.17438e+06	592694	915902	1.12936e+06	937153	1.18041e+06	619549	741090	951451	739724	1.15983e+06	553812	763345	541558	799832	722582	863021	1.44352e+06	604845	896427	726244	855038	940167	968551	702387	705010	482045	567884	1.43203e+06	827719	1.31599e+06	1297538	1.09786e+06	1.05028e+06
Tryptophyl-Valine	HMDB0029096	-	19816756	-	-	16.397	304.162	1.9822	Tryptophyl-Valine; Valyl-Tryptophan	ND	0.458037	1.31545e-09	4.28815e+06	1.96092e+06	3040005	1.97812e+06	1.68421e+06	2.40031e+06	2.12593e+06	2.5251e+06	928457	1.9447e+06	1.38061e+06	1.9306e+06	2.71811e+06	3.69682e+06	1.58397e+06	2779580	2.43353e+06	1.85335e+06	1.96365e+06	1.82311e+06	2827228	841507	1.71104e+06	1.38352e+06	1017043	996631	424402	959743	272404	813954	1.23296e+06	1.22214e+06	841509	1.28014e+06	1681283	1.76441e+06	1.63211e+06
Homo-L-arginine	HMDB0000670	C01924	9085	27747	5640	16.201	189.135	1.8281	Homo-L-arginine	Yes	0.495631	5.59447e-07	8565867	4.61447e+06	7028484	6228196	7683715	20300000	6139514	19200000	15200000	10900000	10100000	6.2237e+06	11300000	9015851	10400000	10900000	10500000	9866760	12500000	6.56899e+06	9402900	15100000	8834727	7.76418e+06	6488396	11200000	6412047	14000000	4.27008e+06	11500000	7.6137e+06	6.67808e+06	5850079	5153203	7.83971e+06	5076971	6.971e+06
L-beta-aspartyl-L-leucine	HMDB0011166	-	3549397	-	-	15.982	247.129	7.05552	L-beta-aspartyl-L-leucine; L-gamma-glutamyl-L-valine; Aspartyl-Isoleucine; Aspartyl-Leucine; Isoleucyl-Aspartate; Leucyl-Aspartate; Glu-Val	ND	0.528074	5.00084e-06	7319654	10200000	10700000	8.06344e+06	10100000	9621810	16000000	4401255	6.63241e+06	7.18499e+06	5726529	8852865	8917220	8868520	5952144	8990022	8770946	11500000	6.14691e+06	10100000	24600000	6.74173e+06	13500000	10900000	7.83161e+06	5474471	4.81991e+06	7900074	3837944	3514974	6.47118e+06	9225028	4269538	5910072	6861256	5.5223e+06	9055937
Adenosine monophosphate	HMDB0000045	C00020	6083	16027	5111	15.884	348.07	2.6463	Adenosine monophosphate; 2'-Deoxyguanosine 5'-monophosphate; 3'-AMP; Adenosine 2'-phosphate; 5'-Hydroxypiroxicam; 2-hydroxy-dAMP	ND	2.66254	0.0508429	938784	2.27704e+06	4284598	4286461	3577965	1.28708e+06	1.01918e+06	1.7345e+06	895561	1.38604e+06	2.0596e+06	1.95049e+06	1.49297e+06	789555	1.94289e+06	4.53623e+06	2.43323e+06	1.70446e+06	2172981	539079	1.45061e+06	2.18344e+06	8276610	2233198	13900000	3.77474e+06	990174	6.89099e+06	15000000	31800000	2.83998e+06	1.99281e+06	4.48123e+06	1961437	16300000	21500000	15400000
PC(14:0/20:3(5Z,8Z,11Z))	HMDB0007881	C00157	53478605	-	-	15.848	756.555	19.8129	PC(14:0/20:3(5Z,8Z,11Z)); PC(14:0/20:3(8Z,11Z,14Z)); PC(14:1(9Z)/20:2(11Z,14Z)); PC(16:0/18:3(6Z,9Z,12Z)); PC(16:0/18:3(9Z,12Z,15Z)); PC(16:1(9Z)/18:2(9Z,12Z)); PC(18:2(9Z,12Z)/16:1(9Z)); PC(18:3(6Z,9Z,12Z)/16:0); PC(18:3(9Z,12Z,15Z)/16:0); PC(20:2(11Z,14Z)/14:1(9Z)); PC(20:3(5Z,8Z,11Z)/14:0); PC(20:3(8Z,11Z,14Z)/14:0)	ND	1.32362	0.0113967	242536	285801	276227	401213	304621	377246	640440	907973	906707	1.11362e+06	1.14298e+06	1.17155e+06	1.08237e+06	1.24622e+06	1.33389e+06	1.62452e+06	1.59712e+06	1.67881e+06	1.77344e+06	1.82069e+06	2.10268e+06	2.61338e+06	2830748	2.86805e+06	2.44827e+06	2.35581e+06	717550	1.99588e+06	2.00148e+06	2.1704e+06	2.34297e+06	1.97737e+06	1.88894e+06	1.5996e+06	1.39838e+06	1.44394e+06	1.62326e+06
Epsilon-(gamma-Glutamyl)-lysine	HMDB0003869	-	7015684	88494	-	15.604	276.156	1.92212	Epsilon-(gamma-Glutamyl)-lysine; L-a-glutamyl-L-Lysine; 4,5-Dihydropiperlonguminine; 4'-hydroxypropanolol	ND	0.451919	2.51273e-09	2.4184e+06	2.42705e+06	1.37777e+06	1.31305e+06	1.79876e+06	1.70685e+06	1.40645e+06	1166416	940942	2.35679e+06	1.45389e+06	1.45661e+06	1.49177e+06	4172535	1.42143e+06	1.80256e+06	1.30814e+06	1.20905e+06	1.48894e+06	1.7338e+06	2.93669e+06	989981	1.99302e+06	914281	950951	1.26022e+06	776688	1133352	609188	933392	878033	989542	1123342	668374	1.29935e+06	1.38688e+06	1.36955e+06
4-Pyridoxic acid	HMDB0000017	C00847	6723	17405	239	15.509	184.058	2.71168	4-Pyridoxic acid	ND	1.71868	0.000462915	758817	1.52215e+06	1.78355e+06	1535012	1.01701e+06	1.66102e+06	1.63987e+06	635287	1.41128e+06	715033	1.20753e+06	1.05019e+06	1.0719e+06	1.63142e+06	696557	894628	1.11066e+06	1.51201e+06	1.53769e+06	1.16418e+06	1.29509e+06	774306	1.64019e+06	1.09423e+06	841009	1.40613e+06	1.06333e+06	1.5055e+06	1.97559e+06	1.21365e+06	1.40211e+06	1.81367e+06	1.51616e+06	1202876	1.33773e+06	1.10023e+06	996031
PC(16:0/P-18:0)	HMDB0007995	C00157	53478673	-	-	15.36	746.607	20.0604	PC(16:0/P-18:0); PC(18:0/P-16:0); PC(P-16:0/18:0); PC(P-18:0/16:0); PC(o-16:1(9Z)/18:0); PC(o-18:1(11Z)/16:0); PC(o-18:1(9Z)/16:0)	ND	0.482874	1.75876e-20	53500000	53800000	50300000	52200000	52300000	53100000	55500000	56300000	60500000	57700000	55100000	57800000	54700000	55000000	55600000	59300000	54800000	53000000	53900000	54400000	57400000	56900000	56600000	54700000	40500000	43100000	12300000	36200000	37600000	35900000	37700000	34600000	35300000	33600000	32200000	31800000	34000000
Amisulpride	HMDB0015633	-	2159	64045	-	15.323	370.174	14.3136	Amisulpride	ND	1.50799	0.232739	3064358	1.13025e+06	261915	1.20299e+06	395613	1.20997e+06	108378	1.63774e+06	103916	228220	2029321	135985	160096	4222966	498291	1.59006e+06	150277	142602	383328	6112888	226448	740812	118024	871570	482562	596151	4026764	89716.9	184773	1.53006e+06	329962	210459	70488.7	2.19115e+06	1.0634e+06	4459774	2.321e+06
Leucyl-phenylalanine	HMDB0013243	C11221	6992310	73585	-	15.09	279.171	11.314	Leucyl-phenylalanine; Isoleucyl-Phenylalanine; Phenylalanyl-Isoleucine; Longistylin C; keratan sulfate I	ND	0.160821	0.0106052	796041	25300000	655478	691908	3.02209e+06	673861	5.61826e+06	607316	600742	9106872	3.51666e+06	673120	417309	1.32278e+06	580441	604684	635959	487185	39700000	831059	4.35783e+06	9244637	690949	708573	881965	447966	540339	681397	390710	565983	2550148	631024	407806	601091	526651	747339	961862
1-(Hydroxymethyl)-5,5-dimethyl-2,4-imidazolidinedione	HMDB0031670	-	67000	143246	-	14.51	159.077	1.84231	1-(Hydroxymethyl)-5,5-dimethyl-2,4-imidazolidinedione	ND	0.477221	7.59873e-15	14000000	10800000	9744789	10500000	10500000	9861853	9013450	8.13308e+06	7.38378e+06	9021195	8.23255e+06	10800000	11600000	13000000	7.84357e+06	12400000	12600000	6585495	14700000	12500000	8824735	7036673	8583520	5.87069e+06	6.00031e+06	7.07948e+06	5.48564e+06	4819398	5076422	5.17512e+06	5760273	6186948	6.53892e+06	6.7946e+06	7283119	6.60899e+06	6.94898e+06
Citrulline	HMDB0000904	C00327	9750	16349	16	14.317	176.103	1.83831	Citrulline; Argininic acid	ND	0.478685	1.97782e-13	33200000	24300000	19200000	22400000	21000000	23400000	19800000	17300000	15800000	19900000	19300000	23200000	26700000	30300000	17400000	26200000	32100000	13400000	32800000	27000000	21200000	15700000	16700000	12700000	13600000	15300000	10600000	11000000	12000000	13500000	12900000	15300000	14900000	15400000	16300000	14800000	16700000
Murrayazolinol	HMDB0038827	-	180314	-	-	14.311	348.192	14.3565	Murrayazolinol; Pyrafoline D; (R)-Mahanine; Mukoenine B	ND	1.51125	0.249356	3.74358e+06	1.6208e+06	361847	1.66403e+06	435539	1.45853e+06	93225	1.80806e+06	101803	271924	2330210	161615	139179	4.70491e+06	510387	2.08266e+06	216007	167990	440562	8033115	282136	763077	169532	868488	531976	684011	4423470	105492	146923	1616740	320485	205874	54388.3	2.07771e+06	1221061	4431795	2.33736e+06
Urocanic acid	HMDB0000301	C00785	736715	30817	298	14.171	139.05	2.70123	Urocanic acid; Nicotinamide N-oxide; 5-Oxo-2(5H)-isoxazolepropanenitrile; (E)-Urocanic acid; 2-Aminonicotinic acid	ND	1.52507	0.00107105	3826538	3.76199e+06	3.77608e+06	1.34633e+06	2.61766e+06	2.6113e+06	1.90281e+06	1974941	2.61698e+06	3.66314e+06	1.30553e+06	3.36311e+06	1.34318e+06	4.49367e+06	2.99619e+06	1.49889e+06	4264788	4.44017e+06	2.02798e+06	2.62735e+06	2.60018e+06	4836552	2.67513e+06	4558727	5182852	4.05987e+06	6076723	6.03193e+06	2.588e+06	6399079	9236161	2696783	6.493e+06	3.95492e+06	8172864	5233933	3.11707e+06
1-(4-Hydroxy-3-methoxyphenyl)-3-decanone	HMDB0030801	C10482	94378	-	-	14.063	279.192	2.0776	1-(4-Hydroxy-3-methoxyphenyl)-3-decanone; 8-Acetoxy-4-acoren-3-one; Panaxytriol; Panaxacol	ND	0.483398	4.98537e-12	29300000	28600000	25600000	20600000	24500000	18500000	22100000	29600000	23400000	22500000	16900000	19300000	20100000	18700000	23000000	19100000	15100000	9999980	21200000	24200000	30700000	16200000	4938030	19500000	14700000	18300000	17900000	14000000	6.85928e+06	9828139	7345369	11600000	8880342	17100000	13400000	15100000	13200000
4-Aminophenol	HMDB0001169	C02372	403	17602	6051	14.009	110.06	4.92295	4-Aminophenol; 2-Acetylpyrrole; 1-Methyl-2-pyrrolecarboxaldehyde	ND	0.496662	0.0394343	2123595	2.40802e+06	7296444	1.90829e+06	495832	1.6111e+06	672159	1.52794e+06	507244	19100000	1787350	6446041	5037164	2.93163e+06	5.65298e+06	1.84192e+06	1591927	569179	907276	3.41523e+06	2.76051e+06	3.9897e+06	1.18057e+06	1587153	442292	786579	2.91636e+06	408982	1.90564e+06	451329	490331	2.36256e+06	516199	499791	539965	3.25991e+06	6.41736e+06
PC(14:0/20:1(11Z))	HMDB0007879	C00157	52922226	-	-	13.797	760.585	19.9792	PC(14:0/20:1(11Z)); PC(14:1(9Z)/20:0); PC(16:0/18:1(11Z)); PC(16:0/18:1(9Z)); PC(16:1(9Z)/18:0); PC(18:0/16:1(9Z)); PC(18:1(11Z)/16:0); PC(18:1(9Z)/16:0); PC(20:0/14:1(9Z)); PC(20:1(11Z)/14:0); PE(15:0/22:1(13Z)); PE(22:1(13Z)/15:0)	ND	0.541321	2.60246e-12	54000000	53500000	47400000	46400000	42200000	39400000	40600000	41600000	40800000	45500000	48500000	46200000	43000000	41200000	43100000	45100000	45500000	43900000	44400000	46300000	48800000	47600000	48900000	48800000	17600000	17000000	3.25317e+06	12400000	12100000	10200000	9761712	8501350	8929448	9836151	13100000	20000000	29100000
Glycylproline	HMDB0000721	-	79101	70744	5689	13.787	173.092	2.18952	Glycylproline; L-prolyl-L-glycine	ND	0.433441	1.28796e-06	4083186	19500000	6121923	5377476	5.8035e+06	5132615	5.15348e+06	5698436	5544431	21700000	10200000	4703534	4.72659e+06	6479597	5.39351e+06	6709334	3.03877e+06	4696400	12300000	5.31114e+06	6241279	5472097	6.06861e+06	5203880	2970754	3.23289e+06	2.51813e+06	3.94903e+06	2.84269e+06	2.84212e+06	3435422	3.59787e+06	3.37739e+06	3.52269e+06	3824951	3.52951e+06	5.88563e+06
Oxalosuccinic acid	HMDB0003974	C05379	972	7815	6996	13.301	191.018	2.71543	Oxalosuccinic acid	ND	1.60684	0.00101849	7578180	8138901	8846653	11300000	5973948	8722386	10100000	8.29955e+06	7.81863e+06	8.21255e+06	5591833	7.51835e+06	8.05052e+06	8205979	5396712	7031835	9963914	7838876	9590249	8007145	11000000	8604626	11900000	9681032	10000000	10100000	4984730	10800000	7.88025e+06	4.31036e+06	7154358	11500000	8578879	9159714	7.62803e+06	5.00382e+06	4520538
1-Methylhistidine	HMDB0000001	C01152	92105	50599	3741	13.09	170.093	1.83808	1-Methylhistidine; 3-Methylhistidine	ND	0.511643	1.16434e-07	7541089	10900000	10900000	12400000	7786453	11800000	10200000	6659586	10500000	16000000	7593138	7.67747e+06	7.13567e+06	24800000	12900000	10700000	6667553	6.37609e+06	13100000	11600000	7.85655e+06	14300000	14100000	4.67917e+06	6.08764e+06	9695081	4924834	7974701	6168223	3254391	7.83995e+06	4.68228e+06	7085444	9765757	9170928	4333074	9599489
L-beta-aspartyl-L-alanine	HMDB0011162	-	14284576	-	-	13.047	203.065	1.93613	L-beta-aspartyl-L-alanine; 5-L-Glutamylglycine; Levamisole; Alanyl-Aspartate; Aspartyl-Alanine	ND	0.578748	7.81977e-09	1.78737e+06	3160091	2.10646e+06	3.45281e+06	2938211	2.76642e+06	3.24316e+06	2.59598e+06	4.19941e+06	3.01981e+06	2277904	3.46036e+06	2.77358e+06	2.30247e+06	2.48713e+06	2.26271e+06	2.19741e+06	3.67192e+06	3.48446e+06	2.2112e+06	2.39373e+06	2.53559e+06	3.63915e+06	1.92425e+06	1.28009e+06	2.1205e+06	1.49068e+06	1.78869e+06	1.69001e+06	1.69197e+06	2265547	2.71107e+06	3.32602e+06	1.56905e+06	1550119	1.09742e+06	1.67056e+06
Indole-5,6-quinone	HMDB0006779	C05579	440728	27406	-	13.018	148.04	2.73363	Indole-5,6-quinone; Agrocybin; 1H-Indole-2,3-dione	ND	0.748799	0.284479	809919	12400000	6669662	7846749	246384	9120784	311741	266282	594477	265239	6759433	18500000	308801	285232	285538	5.39638e+06	4678617	11400000	13000000	6.1427e+06	339100	27400000	12100000	367706	3.83968e+06	2.17782e+06	4.73522e+06	4.90108e+06	1.70908e+06	1.77334e+06	24100000	5.63015e+06	3.32241e+06	267084	291015	6.14626e+06	5.12295e+06
Emtricitabine	HMDB0015017	C12599	60877	31536	-	12.92	246.036	10.5505	Emtricitabine	ND	0.609451	0.000746073	2.46738e+06	6799684	4565365	4312974	4256060	3.84391e+06	1.09621e+06	5.63916e+06	1118095	6953403	6.78003e+06	4.38314e+06	7220749	9746749	7.91511e+06	10300000	5.65977e+06	4409723	8.08034e+06	10100000	9432010	4.49604e+06	2.29683e+06	6639337	505506	2.85954e+06	1.09816e+06	1.55408e+06	5521378	1.35203e+06	3.68877e+06	4.59624e+06	1.37508e+06	4077036	3.71608e+06	4.66067e+06	12500000
Pyrrole-2-carboxylic acid	HMDB0004230	C05942	12473	36751	3787	12.848	112.04	3.47609	Pyrrole-2-carboxylic acid; 2-Acetyloxazole	ND	0.700964	0.161399	1.14987e+06	803026	3.77528e+06	792180	279554	1.51935e+06	299622	931669	214281	1047292	814872	2.5271e+06	2.43838e+06	1.11665e+06	1.30932e+06	1.61418e+06	1.01843e+06	238271	757070	1.89794e+06	2.65562e+06	737732	627233	1.12157e+06	224882	754999	201644	192940	2.83271e+06	205021	219612	742376	214399	219253	212131	3248228	2.85136e+06
gamma-Glutamyltyrosine	HMDB0011741	-	94340	82969	-	12.84	309.106	9.14778	Gamma-Glutamyltyrosine; alpha-glutamyltyrosine	ND	0.616965	0.000123999	2.60609e+06	1.41635e+06	2.22939e+06	1.42818e+06	1.37226e+06	1262745	2.19433e+06	1.09929e+06	757590	1.20147e+06	1.30228e+06	980098	1.16759e+06	2.08837e+06	1.04283e+06	1.84087e+06	1.58806e+06	1.33269e+06	915853	1848866	3.99527e+06	1.12285e+06	2.52023e+06	1.51712e+06	213510	733941	722776	1.3761e+06	461883	755970	1.00485e+06	758886	412236	1.2479e+06	1.07687e+06	1.94724e+06	1.58317e+06
Bis-N-butyl phthalate	HMDB0031949	-	10434741	-	-	12.839	468.191	15.6826	Bis-N-butyl phthalate	ND	1.73994	0.00011361	1.25251e+06	1.52588e+06	1.76534e+06	1.57012e+06	1394350	1.7074e+06	1.6818e+06	1.49751e+06	1.9435e+06	1.73155e+06	1.40618e+06	567134	2984117	1.46255e+06	1.79107e+06	1.31106e+06	1.31589e+06	1.27368e+06	1.49631e+06	1.40395e+06	1.56266e+06	1.2891e+06	1.20061e+06	957698	4887791	1.90818e+06	74943.9	1.82746e+06	1.61428e+06	2.81322e+06	2.89233e+06	3.24852e+06	1.41883e+06	2.04936e+06	1.95272e+06	1.43354e+06	1.47228e+06
LysoPC(14:0)	HMDB0010379	C04230	460604	-	-	12.834	468.309	21.1122	LysoPC(14:0); Buprenorphine; 1-Heptadecanoylglycerophosphoethanolamine; N-Arachidonoyl tyrosine	ND	0.553152	1.1976e-06	4.15834e+06	2.38484e+06	3.20628e+06	3.70477e+06	4.26718e+06	4200215	2207130	3860753	3.26347e+06	1.91653e+06	3.10616e+06	2.30233e+06	5204795	5.42852e+06	2.38798e+06	2.5573e+06	3.40163e+06	3918967	3.11334e+06	7058461	3.24183e+06	3.91732e+06	3.38036e+06	4.71261e+06	1.51378e+06	2.52366e+06	614332	3021275	1.695e+06	2.27613e+06	2.2835e+06	1.61452e+06	824207	863955	1.63241e+06	1974966	1.9445e+06
13'-Carboxy-gamma-tocotrienol	HMDB0012558	-	53481464	-	-	12.812	439.28	22.262	13'-Carboxy-gamma-tocotrienol; Suillin; 2-Acetoxy-3-geranylgeranyl-1,4-dihydroxybenzene; Bolegrevilol	ND	0.352157	0.14133	401561	30600000	1.15375e+06	1.39763e+06	1.38875e+06	1.11543e+06	513478	1.63269e+06	986247	619793	544822	1.43648e+06	1.5979e+06	1181717	951416	1577895	962322	1.02516e+06	785802	856689	900163	1106783	776756	716814	3.95349e+06	2.98808e+06	964340	1051847	1.35167e+06	895557	878458	931727	656702	573526	910245	344814	799092
Citronellyl beta-sophoroside	HMDB0032839	-	131751330	-	-	12.736	481.26	11.1713	Citronellyl beta-sophoroside	ND	0.421681	0.00142703	4237210	1.74968e+06	559934	571117	1.09624e+06	852953	2.54218e+06	1.39869e+06	5410969	1.59315e+06	3.26795e+06	2.23505e+06	1.11359e+06	3.75618e+06	1.91965e+06	1.62717e+06	2.26624e+06	2.53173e+06	5780599	636454	14700000	4.18014e+06	5620503	1.22623e+06	743459	724591	1323586	1569881	1.14199e+06	716569	771125	545243	603318	613964	1.51897e+06	758717	1723371
TG(8:0/8:0/a-13:0)[rac]	HMDB0071246	-	131778053	-	-	12.636	539.427	22.0575	TG(8:0/8:0/a-13:0)[rac]; TG(8:0/8:0/i-13:0); TG(8:0/8:0/13:0)	ND	1.49319	0.0382294	22687	759304	2.05962e+06	1.1826e+06	1358349	1.37422e+06	1.15309e+06	1.24236e+06	2352391	1.42315e+06	378847	709737	986575	607283	316394	884338	1322225	1.51166e+06	300091	642252	2.65526e+06	694038	943009	559070	861157	2.40562e+06	1.89517e+06	3.1069e+06	1.32538e+06	315493	2.44143e+06	852494	1.05376e+06	857669	1.37119e+06	759921	1287963
(1R,3S,4S,6R)-6,9-Dihydroxyfenchone 6-O-b-D-glucoside	HMDB0033222	-	85160606	-	-	12.636	345.152	12.3739	(1R,3S,4S,6R)-6,9-Dihydroxyfenchone 6-O-b-D-glucoside; (1S,3R,4R)-8,10-Dihydroxyfenchone 10-O-b-D-glucoside; Glucosyl 6-hydroxy-2,6-dimethyl-2E,7-octadienoate; Nepetaside	ND	0.510458	0.17179	602795	1.1684e+06	342230	4.60883e+06	4.43208e+06	10100000	867529	8.05232e+06	178254	2.81056e+06	44900000	22900000	280278	213023	143381	23400000	1.01544e+06	236411	452966	945578	1.19885e+06	346521	15100000	95022.7	127592	1.84125e+06	2610652	106946	149127	75867	196266	770114	274578	91977.4	5.89309e+06	2.93596e+06	332218
Dehydroxymethylflazine	HMDB0041200	-	5488120	-	-	12.628	277.064	12.4622	Dehydroxymethylflazine	ND	1.3684	1.04995e-12	644007	436544	411952	590356	818475	776520	912311	773353	697563	816319	801909	901894	904551	977861	788586	771481	956633	935712	1.1051e+06	893122	855150	835967	1.03012e+06	979504	1.12947e+06	1.10268e+06	1144146	1.02568e+06	1.01893e+06	1260358	1065046	1.03046e+06	1.11421e+06	1.0346e+06	1.01117e+06	1071440	1.01047e+06
N2-Succinyl-L-ornithine	HMDB0001199	C03415	127370	27574	6075	12.486	233.113	2.77681	N2-Succinyl-L-ornithine; 4-(Glutamylamino) butanoate; Aspartyl-Valine; Hydroxyprolyl-Threonine; Threoninyl-Hydroxyproline; Valyl-Aspartate; L-N-(3-Carboxypropyl)glutamine	ND	1.44781	0.0052652	1.51667e+06	2616159	2.13966e+06	698845	2.75299e+06	2.82709e+06	1728191	1.14222e+06	3.27405e+06	1.42116e+06	1259177	1.50901e+06	2.31751e+06	2.27255e+06	1.1098e+06	2383892	1.21188e+06	1.86297e+06	1.38371e+06	2.37982e+06	2.55345e+06	892685	2232082	1.22311e+06	2.51869e+06	1.6612e+06	1.16274e+06	2496498	1.10807e+06	883211	2.67008e+06	2733481	2.16644e+06	1.67163e+06	1043464	1.0683e+06	1.35641e+06
Trimethylamine N-oxide	HMDB0000925	C01104	1145	15724	5876	12.345	76.0764	2.0778	Trimethylamine N-oxide; 1-Amino-propan-2-ol	ND	1.07642	0.921863	10700000	10200000	14200000	7.73583e+06	14400000	12700000	7403202	6008724	2.71819e+06	9005447	8817209	8413941	15100000	16100000	9467877	34200000	14300000	11700000	10400000	18600000	13300000	14600000	119000000	10600000	10300000	3.09354e+06	1.04708e+06	9621157	2.85764e+06	3.2772e+06	40000000	11400000	6.18663e+06	2.85973e+06	3942280	384383	2.33864e+06
(3R,7R)-1,3,7-Octanetriol	HMDB0033625	-	85279741	-	-	12.243	163.133	12.6576	(3R,7R)-1,3,7-Octanetriol	ND	1.37722	1.24988e-10	5845421	4.96532e+06	6.63294e+06	5655049	6.28532e+06	8384734	5269267	5452552	5.87884e+06	4.36159e+06	5283132	5063595	6.56082e+06	6857636	7.08061e+06	6.32148e+06	5916093	5.43678e+06	5150430	4926237	6.12639e+06	4806682	5900478	5560751	6.71976e+06	7098191	6.99638e+06	5949021	8.28428e+06	10200000	10100000	10200000	6558386	6.9737e+06	5492233	6.79584e+06	8232346
Met-Met	HMDB0028979	-	104294	-	-	11.95	281.1	12.0738	Methionyl-Methionine; Gravolenic acid	ND	0.650439	0.218126	434967	1.16901e+06	1.15768e+06	3.83407e+06	421653	3.45807e+06	1.45991e+06	4985903	22700000	3.30774e+06	852547	3.2355e+06	285474	2680979	8336057	3.19498e+06	2.47998e+06	458026	5527703	986508	1.24713e+06	1.14803e+06	2.06316e+06	4471833	487477	467079	2293858	5.90248e+06	429296	917823	10200000	7192131	282260	260348	8867796	306632	3.88672e+06
Dibutyl disulfide	HMDB0029569	-	12386	-	-	11.933	179.093	22.506	Dibutyl disulfide; 2-O-Methyl-L-fucose; 1,8-Octanedithiol	ND	0.660193	0.000233879	3.00845e+06	3.84575e+06	2.32867e+06	2167715	2107395	2.13887e+06	2.17102e+06	2.71645e+06	2.70064e+06	1.58867e+06	2.6489e+06	2.59349e+06	4459244	2.933e+06	2.49104e+06	1838131	2.8167e+06	4.29404e+06	1.62377e+06	3.09347e+06	3.06224e+06	3.79183e+06	3.20378e+06	3.48966e+06	3.91613e+06	3.32139e+06	44973.3	1.26704e+06	2.2927e+06	1.1878e+06	2.69785e+06	1.60482e+06	1197401	1.77448e+06	1936655	1.52055e+06	2.0373e+06
2-Octenedioic acid	HMDB0000341	-	6079438	89192	5330	11.855	173.079	8.37697	2-Octenedioic acid; cis-4-Octenedioic acid; trans-3-Octenedioic acid; 3-Isopropenylpentanedioic acid; Ethyl 2,4-dioxohexanoate; Diethyl fumarate	ND	1.3457	0.000595802	11800000	12100000	15400000	13200000	14600000	11000000	10000000	11200000	9449953	4939499	7358273	7447096	7708606	4840067	8.02829e+06	7396841	7185120	8488670	8.37313e+06	7945315	5660705	6856244	7.18301e+06	8089093	20600000	19800000	19200000	17700000	16000000	15900000	16400000	11700000	12600000	12600000	11200000	10700000	7462545
Succinic anhydride	HMDB0032523	C19524	7922	36595	-	11.634	101.024	2.76218	Succinic anhydride	ND	0.539855	8.35186e-13	1.39442e+06	1.82259e+06	1.69773e+06	1.57642e+06	1.48363e+06	1430587	1.47242e+06	1.39307e+06	1.60761e+06	1.30886e+06	1.84078e+06	1.362e+06	1.30129e+06	2048428	1.39431e+06	1.57175e+06	1.27827e+06	1.62467e+06	1.61648e+06	1.72721e+06	1.27221e+06	1.11419e+06	1.48165e+06	874028	659470	845908	1.02357e+06	848696	1.78774e+06	1.73807e+06	936870	641059	964955	911598	1.23497e+06	1.47081e+06	1.09124e+06
Pantetheine	HMDB0003426	C00831	479	16753	6928	11.543	279.137	10.8836	Pantetheine; N1-(alpha-D-ribosyl)-5,6-dimethyl-benzimidazole; L-phenylalanyl-L-hydroxyproline; Phenylalanyl-Hydroxyproline; Prolyl-Tyrosine; Tyrosyl-Proline	ND	0.666987	0.0909074	35109.9	89328.8	104665	163236	138067	164754	24666.3	394901	783503	1.34433e+06	1.45507e+06	1.1566e+06	999120	1991822	2688006	2.14467e+06	2.47594e+06	2.83729e+06	2.14735e+06	1.02494e+06	3.50614e+06	2.65166e+06	93174.2	2876226	20771.1	79600.7	81105.2	185901	17429.9	84695.7	17852.9	222125	579297	1.05779e+06	61714.2	216140	1.44794e+06
trans-3-Hydroxycotinine	HMDB0001390	-	107963	-	6210	11.476	193.097	4.03655	trans-3-Hydroxycotinine	Yes	2.03074	0.254134	5.01688e+06	67370.3	16100000	60796.1	53932.7	51996.8	39692.1	32047.8	33352.6	37105.9	74125.1	4459976	11600000	1.29356e+06	37030.2	51365.2	40978.2	42112.1	30383.7	32567.8	63504.2	54592.5	3.18245e+06	37233.4	35393.2	7460240	49730.5	38837.4	14800000	71900.5	33798.3	52178.5	36817	48082.5	33370.3	1.18351e+06	1.80374e+06
L-Lysine	HMDB0000182	C00047	5962	18019	5200	11.275	147.113	1.58913	L-Lysine	Yes	1.36281	0.000229605	17400000	12800000	11000000	10300000	17300000	19400000	15100000	11400000	10400000	18000000	11600000	11100000	14100000	17500000	15500000	13500000	14000000	13300000	11300000	16000000	14000000	13100000	14800000	12200000	14500000	14000000	10400000	14700000	10400000	11500000	16200000	14000000	15800000	13600000	17900000	19100000	18300000
4-Hydroxynonenal	HMDB0004362	-	5283344	58968	-	11.246	157.123	17.6036	4-Hydroxynonenal; 2,4-Nonanedione; 2-Nonenoic acid; 6-Butyltetrahydro-2H-pyran-2-one; Dihydro-5-pentyl-2(3H)-furanone; cis-Ethyl 4-heptenoate; Hept-trans-2-en-1-yl acetate; Methyl 2-octenoate; Prenyl isobutyrate; Ethyl cyclohexanecarboxylate; 4-Oxononanal; Quercuslactone a; 2-Propenyl 2-ethylbutanoate; Cyclohexyl propionate; 2-Hydroxy-2,6,6-trimethylcyclohexanone; Methyl (E)-2-octenoate; (E)-3-He…	ND	0.611322	5.97611e-06	12700000	15800000	29900000	29800000	12300000	29600000	16300000	34300000	13600000	21800000	15700000	24700000	29200000	36300000	26600000	21000000	20600000	14400000	18800000	13800000	21600000	21300000	22700000	29400000	23500000	25300000	1.1898e+06	13000000	12000000	15000000	13600000	11100000	12500000	10900000	12100000	10700000	10900000
PE(20:0/P-18:0)	HMDB0009247	C00350	53479715	-	-	11.238	760.613	20.6558	PE(20:0/dm18:0); PE(22:0/P-16:0); PE(P-16:0/22:0); PE(P-18:0/20:0)	ND	2.42489	0.20298	898771	1.2269e+06	1.04823e+06	461908	888197	1.25152e+06	833357	4.01314e+06	809949	1.1343e+06	1.30939e+06	1.37552e+06	1.00976e+06	975720	1.05885e+06	1.36135e+06	1561079	1.29682e+06	1.22358e+06	1106640	1413643	1472300	1.38023e+06	1.42906e+06	816541	1.18125e+06	14200000	884558	887326	874828	904651	882702	808252	799141	738364	740081	877213
Hippuric acid	HMDB0000714	C01586	464	18089	1301	11.079	180.066	10.443	Hippuric acid; 3-Succinoylpyridine; Adrenochrome; Methyl n-formylanthranilate; 1-(4-Methoxyphenyl)-2-nitroethylene	ND	0.533365	0.00394757	8951900	40100000	19700000	16200000	16600000	14800000	3.56384e+06	24100000	3.59609e+06	28300000	29200000	14600000	25300000	55800000	39400000	56200000	19500000	11700000	38800000	48900000	40400000	15100000	6.97167e+06	22300000	5370604	9407621	3.14249e+06	4312216	17200000	4911356	11600000	18500000	5297492	12800000	12200000	13400000	95200000
Oxoadipic acid	HMDB0000225	C00322	71	15753	5234	11.042	161.045	6.60837	Oxoadipic acid; 3-Oxoadipic acid; 2-Methyl-4-oxopentanedioic acid; 3-Methyl-3-hydroxypentanedioate	ND	0.540806	6.00383e-22	2394401	2.62281e+06	2443602	2.23159e+06	2.12119e+06	2.27559e+06	2.28438e+06	2.92054e+06	2294189	2.11757e+06	2.15993e+06	2.23955e+06	2.24763e+06	2.30407e+06	2284679	2537266	2.73879e+06	2.75038e+06	2.11106e+06	2.09902e+06	2.12666e+06	2057593	2.15241e+06	2110423	1.57604e+06	1.54531e+06	1.42437e+06	1.52379e+06	1.43812e+06	1.49352e+06	1.5294e+06	1.54378e+06	1.54866e+06	1.68561e+06	1.54042e+06	1.5443e+06	1.56529e+06
Gravolenic acid	HMDB0033884	-	131751501	-	-	11.001	281.105	11.9489	Gravolenic acid	ND	0.650911	0.223508	67287.3	1.16901e+06	1.15768e+06	3.83407e+06	421653	3.45807e+06	1.45991e+06	4985903	22700000	3.30774e+06	852547	3.2355e+06	96613.1	2680979	8336057	3.19498e+06	2.47998e+06	458026	5527703	986508	1.24713e+06	1.14803e+06	2.06316e+06	4471833	487477	467079	2293858	5.90248e+06	429296	917823	10200000	7192131	197553	208430	8867796	306632	3.88672e+06
Hypoxanthine	HMDB0000157	C00262	790	17368	83	10.909	137.046	2.83848	Hypoxanthine; Erythronic acid; Threonic acid; Allopurinol; 1-Pentanesulfenothioic acid; Ethyl propyl disulfide; Ethyl isopropyl disulfide; L-threonic Acid	ND	1.54109	0.00781376	30400000	21300000	18700000	3517452	16500000	12100000	12500000	14000000	9344662	5751978	7.10432e+06	19900000	13100000	13800000	12000000	21900000	18200000	25800000	24300000	14500000	16700000	21600000	22100000	23400000	36100000	11400000	10300000	25200000	32400000	25700000	24200000	30100000	13900000	17700000	19700000	6.24181e+06	14000000
Cytosine	HMDB0000630	C00380	597	16040	283	10.84	112.051	22.6664	Cytosine	ND	0.629756	1.29954e-06	3.34574e+06	2.49693e+06	1742019	1.89858e+06	1.91955e+06	1.41829e+06	1.8205e+06	1.88145e+06	2.72834e+06	2.16958e+06	1.9203e+06	1.80868e+06	3400506	2987129	2.27361e+06	1.87072e+06	1700052	2.94061e+06	2.16083e+06	2162356	2431171	3.02196e+06	2.86447e+06	2.89716e+06	2.33121e+06	1.89494e+06	77400.8	1.36044e+06	1.34744e+06	1.09564e+06	1.57729e+06	1.23482e+06	1.2432e+06	1.17024e+06	1.47778e+06	1.60705e+06	1518740
Mevalonic acid	HMDB0000227	C00418	449	25351	127	10.814	149.082	22.5956	Mevalonic acid; (R) 2,3-Dihydroxy-3-methylvalerate; Glycerol 1-propanoate; (R)-mevalonate; (2-Methoxyethoxy)propanoic acid	ND	0.657998	0.000237388	2.66948e+06	2.28856e+06	2.28033e+06	1.93709e+06	1.53611e+06	1.85393e+06	1.96623e+06	3.36533e+06	2.45332e+06	1.79619e+06	3.36764e+06	2.2567e+06	5583513	2396629	2.27319e+06	1742460	2.26317e+06	4.0021e+06	1.93236e+06	1794863	2.9282e+06	4355302	3390334	4275085	1727182	2.44982e+06	25485.4	1.52819e+06	1.35105e+06	1.2931e+06	2.28042e+06	1.71192e+06	1.602e+06	1.37864e+06	1266906	1.54004e+06	1969620
(+)-2,3-Dihydro-3-methyl-1H-pyrrole	HMDB0033529	-	22419314	-	-	10.697	84.0814	9.40527	(+)-2,3-Dihydro-3-methyl-1H-pyrrole; Pentanenitrile	ND	0.556779	2.10013e-16	61500000	64300000	60800000	58800000	60700000	57300000	59100000	69900000	62900000	84900000	57800000	57200000	56200000	55300000	53600000	52800000	54100000	54100000	51400000	51800000	51000000	49400000	52600000	53800000	44200000	46600000	47200000	43800000	43100000	42600000	39800000	41700000	43000000	42500000	40100000	39100000	36900000
Arabinonic acid	HMDB0000539	C00878	122045	20912	5524	10.596	167.056	8.87047	Arabinonic acid; Ribonic acid; 3-Methylxanthine; 7-Methylxanthine; 1-Methylxanthine; Noradrenochrome o-semiquinone; S-Propyl 1-propanesulfinothioate; 9-Methylxanthine; 2,3,4,5-Tetrahydroxypentanoic acid; L-Lyxonate; L-Xylonate	ND	0.691899	0.0947732	7848971	7.68648e+06	17700000	6.30025e+06	11900000	4088914	7238282	6.50432e+06	3.88929e+06	11700000	7538043	18100000	22300000	11000000	16100000	5.05351e+06	34000000	10700000	6.91877e+06	6.96997e+06	20500000	10300000	1.50874e+06	14700000	1.2692e+06	3786455	1.75969e+06	687981	3.87976e+06	7.97849e+06	3533288	3.65864e+06	5166923	27400000	2.84916e+06	14700000	32300000
2-Aminomuconic acid semialdehyde	HMDB0001280	C03824	5280625	15745	6133	10.503	142.05	1.87872	2-Aminomuconic acid semialdehyde	ND	1.0185	0.912105	7.90127e+06	3.86305e+06	4314545	3825242	4.55514e+06	5.35096e+06	244287	202383	2.68228e+06	4.28236e+06	3049689	177402	330265	4.67705e+06	272330	210118	5.05193e+06	4153597	3429644	253113	5542018	242501	3.38958e+06	2.4853e+06	4.08878e+06	2.50009e+06	3.08995e+06	3.19735e+06	2.83917e+06	5262920	3484860	214749	182754	227219	3972075	6.21749e+06	4.25014e+06
PC(14:0/22:0)	HMDB0007886	C00157	24778638	-	-	10.479	790.622	20.1129	PC(14:0/22:0); PC(16:0/20:0); PC(18:0/18:0); PC(20:0/16:0); PC(22:0/14:0); PE(15:0/24:0); PE(24:0/15:0)	ND	1.30596	1.48639e-05	1.25935e+06	1.53146e+06	1.8047e+06	2078634	2144131	2.28539e+06	2.18931e+06	2200914	2.33494e+06	2.11077e+06	2.0119e+06	2.03283e+06	1.79176e+06	1.82752e+06	1.91394e+06	1.84403e+06	1.65901e+06	1.61117e+06	1.46787e+06	1.48822e+06	1.39064e+06	1.40568e+06	1382212	1.3698e+06	2.34752e+06	2.518e+06	948753	2.47606e+06	2.89373e+06	2601542	2.88485e+06	2.57708e+06	2569169	2.61956e+06	2.49305e+06	2637838	2634230
Terazosin	HMDB0015293	C07127	5401	9445	-	10.344	388.196	16.7207	Terazosin	ND	1.60783	0.000489166	6852636	6.43249e+06	5795628	5.87509e+06	6.47099e+06	6.47692e+06	7029423	6.47093e+06	7782568	8699806	5382812	4.03026e+06	11200000	6.35749e+06	7566535	6.0475e+06	6.5106e+06	7403549	6983112	7.09523e+06	6410339	6515159	7054557	5284529	16700000	6.73401e+06	457786	7.48392e+06	7.05471e+06	7.74652e+06	11200000	11200000	6864252	7.12266e+06	7993246	6.3773e+06	5.37885e+06
beta-Citraurin	HMDB0035091	-	131751663	-	-	10.22	433.314	16.352	beta-Citraurin; 3-Hydroxy-8'-apo-epsilon-caroten-8'-al	ND	0.689549	0.1609	29200000	6.72307e+06	21300000	16600000	1.77367e+06	3.64012e+06	10900000	27900000	1.44805e+06	20500000	9450034	4.07672e+06	2018415	7416818	8493229	2321080	9284560	9015222	1.32912e+06	3026516	2.96054e+06	2.41474e+06	3.40966e+06	16200000	5.12273e+06	1.07322e+06	258084	16900000	1.53695e+06	2.2117e+06	2.58875e+06	3051427	6.2129e+06	6477930	11400000	7.10857e+06	7.64104e+06
7-Ketocholesterol	HMDB0000501	-	53477696	-	5487	10.074	401.345	21.6033	7-Ketocholesterol; 7a-Hydroxy-cholestene-3-one; Calcidiol; 5,6-trans-25-Hydroxyvitamin D3; 25-Hydroxytachysterol3; Alfacalcidol; (3beta,5alpha,6a)-Cholesta-8,14-diene-3,6-diol; 1-Phenyl-1,3-heneicosanedione; 5-Methyl-2,4-bis(3-methyl-2-butenyl)-6-(2-methyl-1-oxopropyl)-5-(4-methyl-3-pentenyl)cyclohexanone; 5-(12,15-Heneicosadienyl)-1,3-benzenediol; 3beta-Hydroxy-5-cholestenal; 27alpha-Hydroxy-8-d…	ND	0.682274	0.0114133	1.22846e+06	4.0856e+06	1.94748e+06	1.27807e+06	5.72347e+06	1.75827e+06	1.84635e+06	1.25346e+06	7969597	1.33253e+06	1.26959e+06	2.77138e+06	2.42231e+06	1.95962e+06	2.42636e+06	3.25875e+06	2.42016e+06	1.37797e+06	3.97464e+06	2.98673e+06	3.90187e+06	2781987	3811330	2061596	2.54364e+06	4.15834e+06	28149.8	4.29346e+06	3.02587e+06	1.75333e+06	2.87965e+06	899692	1.136e+06	980358	1486751	1.09491e+06	1.14378e+06
[truncated: 467 more rows]
[truncated: 26 more columns]

## Sheet: Mild vs Moderate&Severe
Supplementary data S3A : Mild vs Moderate&Severe
[truncated: 537 more rows]
[truncated: 49 more columns]

## Sheet: Moderate vs Severe
Supplementary data S4A : Moderate vs Severe
[truncated: 528 more rows]
[truncated: 10 more columns]

## Sheet: Fig 5
data S5 : data of Fig. 5
[truncated: 44 more rows]
[truncated: 69 more columns]

[truncated: 2 more sheets: Supp Fig 5, Supp Fig 6]
